# Supplementary material for: In silico identification of AMPylating enzymes and study of their divergent evolution
Source: Sci Rep. 2015 Jun 3;5:10804. doi: 10.1038/srep10804 (PMC4454073; doi:10.1038/srep10804)
Supplement: Supplementary Dataset 1 [file srep10804-s2.xls]

## Sheet: Sheet1
	Accession number of sequences used to build profiles
	Fic	Doc	AvrB	AnkX	AT of GSATase	AR of GSATase
	1168169	15601236	32419358	482676915	114776239_503:779	110633258_48:338
	10956862	15676812	47168369	498340130	116670154_571:863	110643297_11:213
	15804129	21224248	55978493	504092710	117928128_556:848	110806940_36:331
	15924593	22126357	71735576	652970849	119503615_545:838	297626761_65:352
	23465970	23955962	188991466	652975687	124265435_524:815	114706875_60:334
	24940342	32455357	239735993	654929141	126642929_425:726	114776239_68:284
	25026569	42561192	289627949	654929643	145589955_511:816	289207485_41:311
	25029493	57867497	330937019		149175357_759:1026	323142894_45:322
	29653720	58583067	390993555		149927210_501:789	114797463_50:274
	39997281	67925302			152967239_631:921	304312090_31:320
	42520226	77165282			162450037_573:882	116251209_30:330
	49474589	86159293			167948207_2:173	116619214_32:312
	56459642	91772111			172040972_655:1008	116747463_6:278
	56459794	118470086			184200736_590:883	300858905_66:388
	57506003	118590817			189219125_486:726	323359895_65:360
	57506273	134300839			197121521_568:876	117925159_62:344
	58581213	146296437			206586836_1:205	118587759_44:337
	60680306	147921750			213021574_0:93	335041528_12:296
	67459700	148984623			213965836_615:914	254468818_52:250
	71909566	148993584			224371830_550:847	296122571_139:409
	75758486	149197482			254448448_547:854	294786887_93:383
	78188165	152965892			254482724_547:839	301058686_844:1126
	78188430	152992329			255022105_511:809	119503615_38:321
	78776428	156742182			256390907_586:924	294338556_42:225
	86130280	159897128			256823360_533:836	294790849_88:395
	86157478	159897129			256825062_561:837	319778297_10:244
	86739386	159898197			257068817_593:912	119897584_1:273
	86750174	160872620			258545929_523:815	30249308_5:285
	88602994	163745983			258591817_605:898	145589955_13:287
	91205275	163846798			258653317_581:852	320103838_117:406
	91205754	170749163			260906821_227:516	307719012_822:1093
	91773201	183221620			261854688_523:826	146305614_23:319
	91773497	190571890			262198868_546:821	319944567_64:232
	91773595	194337600			269219466_594:884	304321186_34:298
	91785927	206562903			269956834_583:884	258591817_74:374
	91975390	218682442			270316592_0:118	334133141_4:248
	91978432	218780425			285017143_447:742	254787820_37:324
	94264267	219683592			289676273_3:227	148259170_37:314
	94994674	219851985			290961010_556:863	257068817_72:382
	95928313	224368059			291614554_504:803	254391510_556:856
	108760477	225164485			294338556_499:788	148272817_60:363
	109900476	226860302			295395963_563:851	148360668_38:299
	110800923	227490656			296113358_513:816	148556823_19:278
	111020102	227491054			296122571_857:1142	313673821_17:293
	111024233	227533597			297194743_1:230	325068925_1:203
	113460586	227544814			297571307_509:793	149175357_35:312
	114570865	227547186			298346716_571:916	260907370_85:364
	114797383	227827039			300741285_665:988	269219466_58:378
	115358961	229500164			301058686_321:602	317509099_73:353
	115525539	229581536			302036730_326:599	149924514_77:335
	116491432	229584964			307719012_295:589	152995137_44:328
	116628911	237716504			308177842_574:866	154251402_42:325
	116629689	239609489			308273397_543:846	295395963_65:349
	118471099	241772959			309811076_557:844	312115809_45:320
	119356475	251798644			309972797_567:880	15606837_29:182
	119855146	253989619			311742907_542:831	308273397_31:313
	120553382	253990545			317125157_571:861	304393602_34:318
	120610193	254425486			319778297_504:791	162149195_90:374
	120610201	254514656			319940925_539:830	302879252_6:282
	121582545	255023029			319944567_531:824	163782510_42:318
	121583001	256372413			320160714_737:1079	163784584_182:442
	121583308	256844072			320533842_669:984	163849778_35:331
	121586103	257075468			323142894_552:848	167721085_4:155
	121604801	257372976			323359895_573:857	317050474_67:353
	121606152	257460984			32474489_153:352	168702639_57:352
	121608985	257790065			325110546_802:1084	169632431_2:275
	124009630	258516166			332284686_519:810	182679199_52:334
	124127028	260577172			334144477_508:803	189219125_25:285
	124485731	260592888			335041528_520:822	291302361_11:339
	126663431	260641802			335420751_505:800	195953215_41:293
	126668846	260904044			337286437_518:782	195953215_523:770
	134045666	269928452			338780292_23:244	326794170_92:320
	134298802	269955061			339295136_1:178	217976387_44:325
	145589306	282856267			344225372_15:166	332296004_53:322
	146302235	284989323			344341384_535:837	220933649_43:316
	146318116	288962576			344941608_562:878	270157774_517:802
	148243872	289423855			345123284_533:747	332140884_40:335
	148262509	289580325			42521811_400:614	223936796_39:311
	148262676	291296726			4469320_558:784	293192644_57:334
	148271239	294012932			50954690_577:859	225848933_524:781
	148545926	294055597			53803450_532:830	227495195_70:351
	148927248	295106268			77918966_282:550	227875555_118:405
	148927904	295697704			78485838_497:797	253999285_4:282
	149195754	296116344			84684938_516:812	297571307_22:299
	149195793	296454118			87119810_573:876	254293646_25:292
	149277601	297205954			90415513_562:859	296535644_1:275
	149917225	297562848				336450175_77:313
	149920499	297584481				34497550_6:249
	150401094	298245893				39998467_613:840
	152993694	300087207				53803450_30:308
	152994317	300173807				56461059_21:307
	153003479	300361650				74316521_5:272
	153208005	300780884				87306669_605:906
	153873679	301633561				88859073_14:297
	153874918	302340631				89054937_22:304
	154705985	303324911				90020038_31:287
	157502096	303324915				90415513_33:328
	158521853	309803936				91790485_31:282
	160875350	311093852				92115042_64:347
	163740078					238026292_9:285
	163754583					158313603_113:430
	167628721					294669415_3:245
	167629245					308234941_645:948
	167648730					338754606_66:364
	167841821					119384899_494:798
	168213641					319786036_32:310
	170692468					27378244_43:333
	170745012					282854361_60:353
	170748940					314966379_9:217
	171741986					148652787_13:315
	171743186					163856279_2:244
	182677380					298507411_85:384
	188581550					298507411_613:915
	188583303					167647839_32:313
	188588762					238060372_539:855
	188589479					340360174_116:420
	188994454					184200736_71:372
	189218138					134098203_82:368
	189218155					302869077_75:343
	189218363					297243402_54:347
	189218364					300741285_90:446
	189439220					209964924_24:319
	189499846					197121521_61:349
	193211780					188996782_18:293
	193214521					319940925_47:253
	195953870					330902778_8:146
	197286075					289705606_69:388
	197313569					344941608_39:335
	199598483					338739187_49:344
	209363718					77919765_88:383
	210135781					32474489_729:1020
	212212723					323137133_34:323
	212640480					109899902_33:310
	213159337					344200387_35:310
	213646719					254427931_34:308
	213692648					297182939_97:368
	213965655					319789447_53:319
	217968910					334144477_23:282
	217977350					237785289_76:465
	218509714					223936797_25:332
	218511033					95928918_612:919
	218514727					117925159_574:879
	218529075					284109364_84:389
	218533428					283781337_597:901
	218661389					317050474_569:871
	218673633					258653317_61:362
	218781913					119475328_21:320
	218887654					284991815_84:382
	219670013					87306669_76:373
	219683589					192359114_32:328
	219851974					329893850_521:817
	219870747					331697746_59:355
	219882582					302036731_68:363
	220930081					256823360_14:307
	222053300					254283975_25:317
	222102410					221133433_13:304
	222153910					262198868_27:318
	223043325					163794303_38:325
	223940004					336119898_62:349
	224283366					308177842_70:356
	224283546					83593373_41:327
	224476131					114328615_2:285
	224476132					224371830_33:314
	225020896					256832711_109:390
	225155237					255022105_4:284
	225848206					261854688_17:296
	225873003					254448448_44:322
	226480848					218781207_49:324
	226953756					291288661_19:294
	227484895					336322361_19:294
	227501931					327398935_52:326
	227505598					114569496_46:319
	227508050					294086047_51:324
	227508720					83945609_30:303
	227892027					291280502_17:289
	227894039					162450037_32:303
	228474797					258545929_20:291
	228905792					88797612_28:297
	229490068					320160714_71:337
	229493519					256825062_82:347
	229548410					118595062_10:269
	237723179					337286437_37:296
	237798682					15606837_416:673
	238062204					335420751_17:270
	238852891					94500448_64:311
	238852987					325294811_548:778
	239623163					298252664_37:254
	239760508					339835728_35:252
	239760509					85715374_1:217
	239814009					126642929_0:213
	239820719					114771203_81:289
	239834912					315179138_30:236
	240851438					42521811_6:194
	241766723					326330343_77:258
	241775024					344225374_36:204
	241835597					163784597_10:175
	242277637					330003943_31:184
	242308846					213023363_13:128
	253572513
	253989568
	254420049
	254457308
	254457332
	254466999
	254513429
	254516161
	254520794
	254557935
	254826459
	254883814
	254883912
	255036547
	255057999
	255061702
	255281884
	255283397
	255292198
	255655562
	255693502
	255993960
	256375243
	256380413
	256390391
	256391016
	256817640
	256819750
	256820111
	256831299
	256847872
	257052969
	257058117
	257083723
	257092004
	257125760
	257388053
	257413799
	257440782
	257451833
	257453330
	257453331
	257467253
	257470739
	257790517
	257791543
	257792474
	257792745
	258512971
	258516396
	258647649
	260437926
	260438912
	260469631
	260557718
	260584352
	260589108
	260590011
	260592070
	260592071
	260886917
	260887935
	260888017
	260888193
	260888397
	260891330
	260904392
	260911223
	261410584
	261415508
	261879354
	262068195
	262203308
	268324187
	268324193
	268326007
	268679101
	269129025
	269148471
	269215175
	269217012
	269219642
	269956587
	269976347
	269976434
	269977185
	270158583
	270264148
	270292636
	280956545
	280963453
	280963565
	280964866
	281422699
	281422903
	281424435
	282851880
	282856087
	282878721
	283778429
	283782662
	283852068
	284028536
	284038337
	284043654
	284043833
	284046811
	284047133
	284055136
	284097621
	284108341
	284167218
	284992156
	288550246
	288554251
	288559479
	288870770
	288871539
	288917647
	288962799
	289642016
	289642217
	289643000
	289643264
	289650574
	289675550
	289705428
	289806384
	291288096
	291288116
	291288124
	291288553
	291294843
	291458300
	291458910
	292653948
	293115491
	293167327
	293189102
	293194684
	293377406
	293390247
	294146878
	294628705
	294632716
	294633381
	294781969
	294782551
	294784400
	294784422
	294786813
	294787398
	294788957
	294792630
	294979779
	295136228
	295395047
	295696649
	295697771
	296112174
	296118611
	296124158
	296128022
	296129878
	296130635
	296132207
	296137966
	296137969
	296141963
	296328731
	296448452
	297194698
	297250624
	297569374
	297571669
	297619162
	297625400
	298249058
	298345189
	298373012
	298373667
	298377841
	298384299
	298480303
	298481563
	298528044
	299127654
	299139085
	299144898
	299529790
	299530869
	300694007
	300718997
	300721417
	300724637
	300732745
	300742490
	300770020
	300777241
	300780144
	300932528
	300939672
	301060131
	301300031
	302337278
	302418248
	302846847
	303230083
	303241942
	303242744
	303257231
	303258194
	304362835
	304436884
	305680292
	305681714
	306829615
	306836836
	307132446
	307193579
	307195901
	307244729
	307287235
	307566040
	307704530
	307720948
	307721263
	307762143
	307823020
	307941586
	307947410
	308171863
	308179089
	308189762
	308190200
	308190202
	309776124
	309789832
	309812867
	310288192
	310621802
	310624290
	310780660
	310784415
	310817493
	311064566
	311095233
	311098376
	311106267
	311106912
	311112480
	311282027
	311297195
	311299136

## Sheet: Sheet2
		Accession number of sequences from search on nr database using profiles
		Fic	Doc	AvrB	AnkX	AT of GSATase	AR of GSATase
		145955	1359618	114728	406914784	118578950_613:913	330900819_186:487
		147054	1359621	114730	406939381	103487666_478:772	103487666_13:264
		154227	1359624	8037787	482676915	104784057_550:850	104784057_38:318
		429189	4587871	21231556	482676917	107021818_591:876	107021818_74:334
		3329425	6723238	32419358	482676920	107104114_555:855	107104114_43:321
		4009429	10956118	44332331	496438677	108800293_562:852	108800293_70:340
		4027917	15595251	47168369	498340130	109899902_548:834	109899902_33:310
		4027919	15601236	55978493	499248892	110633258_561:856	110633258_48:338
		4027921	15601236	71725167	499526638	110636357_29:108	110643296_0:79
		4027923	15676812	71735576	499533625	110643296_310:607	110643297_11:213
		6274533	15789356	71736352	500490622	110680010_498:792	110678517_17:149
		6449087	15828875	79093592	504092710	110806940_562:859	110680010_29:298
		8784076	15900772	149242490	504654047	110835163_539:839	110806940_36:331
		9507691	15921403	188991466	504656416	111018179_573:865	110835163_35:308
		10954601	16127593	237797240	505257646	111224546_629:917	111018179_69:352
		10954607	16759893	237800495	514348487	113461361_573:873	111224546_128:416
		10954762	16762558	237805373	652967293	113867147_555:842	113461361_51:320
		10954861	16766844	239735993	652970849	113971444_536:840	113867147_11:262
		10956015	17227494	289627949	652970956	114046369_536:840	113971444_28:313
		10956862	17987659	330886056	652972045	114321845_545:848	114046369_28:313
		10956911	21219757	330937019	652973601	114328615_519:816	114321016_23:121
		10957070	21224248		652975687	114331261_513:800	114321845_32:317
		13242061	21226651		653013821	114564422_534:832	114327079_8:186
		13471936	21228305		653014712	114569496_545:829	114328615_2:285
		13472455	21241948		654927720	114706875_562:858	114331261_7:283
		13474828	21324253		654929141	114707346_80:163	114564422_39:311
		13475373	21673172		654929643	114762918_510:805	114569496_46:319
		13786587	22126357			114764208_33:129	114706875_60:334
		13990970	23452393			114770139_69:140	114762918_41:312
		15595771	23465358			114771203_494:785	114771203_81:289
		15596563	23501446			114776239_503:779	114776239_68:284
		15601924	23955962			114797463_500:760	114797463_50:274
		15603635	24371977			114797974_71:150	115350689_41:299
		15610777	27356650			114848859_202:423	115523957_47:331
		15610798	28211562			115350689_556:843	116053162_43:321
		15611718	29346318			115522288_35:138	116251209_30:330
		15612151	29348449			115523957_555:849	116619214_32:312
		15645335	29348451			116053162_555:855	116619214_526:771
		15645773	29375016			116251209_554:848	116670154_59:353
		15646199	29611533			116670154_571:863	116688765_10:270
		15673656	29654266			116688765_527:812	116747463_6:278
		15676179	29833629			116747463_497:775	117618634_57:335
		15676370	30172186			117618634_564:861	117625366_36:326
		15677282	30249247			117625366_557:854	117919284_28:313
		15677601	30250372			117919284_536:840	117924711_94:158
		15677812	32469350			117925159_574:879	117925159_62:344
		15803875	34557506			117928128_556:848	117928128_77:342
		15804129	34762600			118466976_564:859	118466976_78:342
		15838258	37522304			118470599_570:860	118470599_70:348
		15892452	37526774			118587759_561:858	118578950_94:384
		15900482	38233394			118591469_7:133	118579771_55:131
		15902538	41409242			118595062_496:778	118587759_44:337
		15920023	42520151			118617029_565:856	118595062_10:269
		15924593	42525883			119025776_600:893	118617029_76:342
		15966125	42561192			119384899_494:798	119025776_76:367
		16119266	46191200			119470537_518:815	119384899_39:296
		16119577	46401725			119475328_551:851	119386663_43:139
		16119611	46446655			119503615_545:838	119470537_24:298
		16119911	46447090			119716279_567:856	119475328_21:320
		16120251	46447107			119775795_536:832	119503615_38:321
		16131240	46487314			119897584_497:780	119716279_54:353
		16263601	46580118			119943974_532:832	119775795_35:311
		16263793	49082444			119964183_571:863	119897584_1:273
		16272915	50119213			120404566_564:854	119943974_28:303
		16519838	51245888			120553709_546:848	119964183_62:353
		16751963	51892014			120597688_536:839	120404566_76:342
		16762815	52082595			120613288_514:801	120553709_36:318
		16766758	52426222			121596303_513:800	120597688_26:313
		17158508	52546922			121606786_530:816	120613288_44:258
		17227997	52549327			121611734_508:797	121596303_55:255
		17227998	52549365			121634100_497:779	121606786_71:259
		17544594	53711692			121730103_535:833	121611734_47:243
		17548130	53712435			121999126_533:836	121634100_54:241
		17988920	53712449			122879334_523:816	121730103_30:306
		18309825	53712459			123443858_534:830	121999126_16:306
		18450294	53713711			124265435_524:815	122879334_37:300
		19551366	53803792			126175642_536:837	123443858_26:302
		19554008	54293152			126441166_523:811	124265435_65:259
		19703369	54295401			126462068_499:793	126175642_28:313
		19703600	55380184			126642929_425:726	126441166_9:280
		19704306	56420381			126666768_547:848	126461232_65:143
		19881225	56459746			126724979_35:135	126462068_27:302
		19881229	56461147			126725282_498:793	126642929_0:213
		19881251	56476901			126729895_499:794	126666768_37:319
		19881262	56477553			126732334_44:110	126725282_31:301
		19881268	56707111			126735900_464:759	126729895_29:301
		19881274	56707150			126740645_501:794	126734870_34:144
		20090718	56962791			127511562_534:839	126735900_2:265
		20090976	57237845			134094098_510:790	126739156_15:126
		20094273	57867497			134098203_589:879	126740645_29:301
		20804215	58038426			134280535_523:811	127511562_36:311
		21221978	58040271			134294815_528:816	134094098_47:275
		21228708	58336383			134296031_11:97	134098203_82:368
		21229217	58583067			13474440_8:137	134280535_9:280
		21229533	58696893			13476391_554:850	134294815_12:284
		21229691	60679934			144898143_700:994	13476391_46:331
		21231996	60680597			145223497_565:855	144898143_193:477
		21241008	60680650			145296186_603:897	145223497_71:343
		21242253	60680963			145300451_547:844	145296186_78:382
		21283282	60681982			145589955_511:816	145300451_41:318
		21325592	62182057			145595850_573:878	145589955_13:287
		21628925	66801775			145629064_268:567	145595850_95:354
		21673509	67458585			145633369_567:866	145629065_7:196
		21674948	67925302			145635254_567:866	145630631_101:400
		21910457	68248824			145636725_567:866	145630632_50:324
		22127132	68249978			145639642_567:866	145633369_51:324
		22127419	69246173			145642152_175:232	145635254_51:324
		22127608	69249764			145642153_0:46	145636725_51:324
		22538253	70724819			145642154_9:110	145639642_51:324
		23098938	70983786			146277225_499:793	145642151_48:324
		23464807	71065439			146284163_554:854	146276521_65:143
		23465970	71065645			146305614_553:853	146277225_31:302
		23466018	73667862			146313092_530:829	146284163_45:321
		23466030	77165280			146339745_555:850	146305614_23:319
		23500450	77411255			147673756_535:833	146313092_24:301
		24114626	77918697			148254525_554:849	146339745_54:332
		24216651	78042837			148258814_22:140	147673756_30:306
		24371965	78046777			148259170_537:823	148254525_42:331
		24372500	78186521			148263489_83:181	148259170_37:314
		24375750	78188275			148266331_613:914	148264430_49:127
		24379632	78188430			148272817_576:857	148266331_94:384
		24461719	78188491			148360668_527:808	148272817_60:363
		24582217	78188576			148545620_550:850	148360668_38:299
		24940342	78189430			148556822_226:406	148545620_35:318
		25029493	78189821			148556823_491:769	148555677_36:133
		25029495	78223006			148560206_552:846	148556823_19:278
		25139439	78357540			148652787_532:818	148560206_46:328
		26249960	81428203			148827221_567:866	148652787_13:315
		26250231	83582765			148979392_534:832	148827221_51:324
		26336483	83720178			149175357_759:1026	148979392_31:307
		26352518	83814568			149185106_471:744	149175357_35:312
		26989379	83943559			149191288_538:834	149185106_43:261
		27366628	83954941			149200755_66:135	149191288_20:306
		27497182	84502517			149204610_499:794	149204610_29:298
		28198904	84616901			149378365_546:848	149378365_36:319
		28210365	84624901			149907758_547:840	149907758_42:315
		28378700	85059540			149914612_500:795	149914612_46:301
		28379793	85372646			149915372_44:135	149924514_77:335
		28558918	86143110			149924514_688:931	149927210_48:235
		28558956	86159293			149927210_501:789	150395864_31:330
		28867752	86739801			150395259_34:135	152967239_129:412
		28896032	86748558			150395864_553:847	152971974_31:302
		28898460	86750831			152967239_631:921	152979154_31:311
		29347923	87125444			152971974_530:830	152980955_41:270
		29349630	87125720			152979154_557:854	152983666_50:321
		29349938	88703803			152980955_504:785	152992133_54:113
		29611535	89055944			152983666_555:855	152995137_44:328
		29653720	89893377			152995137_557:857	152999429_28:313
		29654150	89902173			152999429_536:837	153003971_63:349
		29655356	89902767			153003971_569:876	153009990_42:328
		29831146	90406666			153007502_68:133	153217247_31:306
		30248271	90425446			153009990_552:846	153803494_30:306
		30250050	90962359			153217247_535:833	153820193_0:79
		30250056	90962837			153803494_535:833	153827471_30:306
		30250424	91199972			153820193_308:606	153831086_31:306
		30387184	91199973			153827471_535:662	153948696_10:302
		31794832	91201730			153831086_535:833	154247447_45:331
		31983003	91201804			153874597_37:341	154251402_42:325
		31983007	91205007			153948696_535:830	154487396_76:367
		32266921	91214736			154247447_564:848	154508902_58:334
		32455331	91217918			154251402_548:845	15600207_43:321
		32455350	91772111			154254033_45:131	15602240_50:320
		32455352	91773194			154487396_600:893	15606837_29:182
		33594040	91773195			154508902_550:833	15606837_416:673
		33599896	91975892			15600207_555:855	15609358_76:342
		34557505	93006199			15602240_568:865	15642434_30:306
		34580553	93569009			15609358_564:855	15676150_52:241
		34762990	94265807			15642434_535:833	156932583_24:300
		34763022	94266386			15676150_497:779	156973187_29:305
		34763467	94971134			156932583_529:829	157148612_7:302
		37522754	94986112			156973187_533:833	157156240_12:302
		37524272	108797812			157148612_534:830	157162526_12:302
		37524745	110005737			157156240_533:830	157372523_33:303
		37526317	110633209			157162526_533:830	157376965_36:311
		37527097	110639722			157372523_531:831	157963291_33:312
		37527376	110667055			157376965_534:839	15803595_17:302
		37527785	111022853			157963291_536:836	15827859_83:352
		37528115	114320281			15803595_530:830	158313603_113:430
		37528688	114326582			15827859_574:865	15841713_76:342
		37676342	114567783			158313603_643:974	158422763_52:338
		38232966	114797849			15841713_564:855	159039118_97:356
		38234587	115526095			158421962_103:190	159044324_29:302
		38234851	116251377			158422763_572:857	159045373_44:155
		38505923	116514161			159039118_575:880	159184560_33:331
		39936500	116624916			159044324_503:803	15964777_31:330
		39936602	116628911			159184560_554:847	160874047_28:313
		39995279	116754626			15964149_34:135	160896299_45:258
		39996493	117623610			15964777_553:847	16126985_67:341
		39997281	117923447			160874047_536:837	16130949_12:302
		41406511	117924099			160896299_515:804	161486119_12:302
		42519453	118464728			16126985_566:851	161506235_24:302
		42520226	118470086			16130949_533:830	161525811_25:286
		42520245	118496895			161486119_533:830	161616193_23:302
		42521107	118498059			161506235_531:831	161618589_46:328
		42523203	118578458			161525811_542:830	161870838_54:241
		42523507	118579702			161616193_531:831	162138373_12:302
		42525580	118590817			161618589_552:846	162149195_90:374
		42525751	119026573			161870838_497:779	162450037_32:303
		42528141	119172539			162138373_533:830	16272043_51:324
		42528245	119356491			162149195_615:925	163744702_62:169
		42560744	119357961			162450037_573:882	163747058_31:301
		42561187	119357972			16272043_567:866	163750920_33:311
		42561359	119510521			163747058_503:798	163759097_32:330
		42794620	119513695			163750920_534:839	163782510_42:318
		45358305	119668690			163759097_554:847	163782510_553:807
		45368549	119717882			163794303_551:849	163784584_182:442
		45443469	119866906			163841197_584:873	163784597_10:175
		45658979	119963070			163842889_552:846	163794303_38:325
		46123435	120402628			163849778_557:851	163802707_29:305
		46124355	121535883			163849787_48:125	163804056_130:430
		46124381	121605123			163856279_525:811	163841197_69:366
		46143859	121608537			163867924_546:840	163842889_46:328
		46190654	121608714			165976397_550:845	163849778_35:331
		46191282	121609379			167031384_550:850	163856279_2:244
		46191293	121609422			167563991_47:335	163867924_38:323
		46191342	121609956			167571135_487:775	165976397_21:296
		46200086	121634712			167580678_525:813	167031384_34:318
		46202822	121726117			167586222_491:778	167563992_11:282
		46205051	123442302			167618783_495:783	167571135_22:244
		46446154	125718266			16761975_531:831	167580678_11:277
		46446552	126090271			167625478_536:836	167586222_21:246
		46447446	126660681			167643982_33:170	167618783_14:247
		46447650	126665694			167647839_539:822	16761975_23:302
		46580449	126667033			16766501_531:831	167625478_33:312
		47226484	126735041			167721084_47:335	167647839_32:313
		48696741	126740203			167740056_438:726	16766501_24:302
		49088760	134102987			167817271_51:339	167721085_4:155
		49145922	134300839			167825681_477:765	167740056_1:195
		49145926	145219939			167837761_26:313	167817272_11:282
		49474589	145225786			167847169_49:337	167825681_13:234
		49476021	145588535			167856036_543:839	167837762_1:187
		49476023	145629388			167895752_485:773	167847170_14:255
		49476024	145633207			167904143_525:813	167856036_34:306
		50119466	145633685			167912402_491:779	167895752_14:242
		50122375	145636214			167948207_2:173	167904143_11:282
		50756484	145638887			168243030_531:831	167912402_8:248
		50954187	145641665			168262838_531:831	167948107_0:101
		51244212	145642020			168702639_640:937	167948108_42:134
		51245026	146280123			168785925_530:830	168243030_23:302
		51245038	146280292			168797643_530:830	168262838_24:302
		51245681	146281849			168819734_531:831	168702639_57:352
		51245903	146296437			169629009_562:853	168785925_17:302
		51594940	146298852			169630319_18:84	168797643_17:302
		52548921	146338290			169632431_487:788	168819734_24:302
		52840932	147921750			169794754_487:788	169629009_69:341
		53712711	148258068			169832143_314:413	169632431_2:275
		53715136	148263251			170022895_535:830	169794754_2:275
		53715571	148265619			170680866_533:830	170022895_13:302
		53715596	148643705			170691358_529:817	170680866_15:302
		53805025	148654266			170700485_526:813	170691358_9:283
		54022320	148654457			170718479_573:873	170700485_12:269
		54293679	148688540			170724020_550:850	170718479_51:320
		54294852	148807433			170725091_535:839	170724020_22:318
		54295206	148826032			170732065_584:870	170725091_38:311
		54296719	148984623			170738619_551:842	170732065_67:327
		54297049	148993584			170740425_43:125	170738619_31:324
		54297514	148993702			170749943_23:126	170750432_51:331
		54302607	149193880			170750432_557:850	170765778_7:302
		54307155	149197482			170765778_534:830	170782009_60:363
		55163166	149203079			170782009_576:857	171060189_62:252
		55380082	149370848			171060189_529:814	171321100_4:195
		55980171	149916581			171321100_451:739	171464084_12:286
		56203543	150002698			171464084_509:809	171742999_65:361
		56415388	150003569			171742999_594:887	172040972_138:429
		56419279	150005794			171914691_6:119	172059720_58:316
		56419287	150007594			172040972_655:1008	17547375_30:264
		56459642	150009206			172059720_573:860	17987610_4:283
		56459794	150026204			172060969_11:99	182413822_50:130
		56461517	150391042			17547375_546:833	182439065_68:342
		56475471	150391103			17987610_507:801	182679199_52:334
		56475782	152965892			182439065_556:856	183597870_34:303
		56476481	152966629			182679199_558:851	183601589_83:374
		56478772	152972322			182680031_52:162	183983283_76:342
		57168616	152978501			183597870_536:832	184159476_2:275
		57238567	152991447			183601589_607:900	184200736_71:372
		57505046	152992329			183983283_565:856	186477255_11:281
		57506003	152992331			184159476_487:788	187478872_9:245
		57506273	152993197			184200736_590:883	187731230_12:302
		57651994	153005660			186477255_529:817	187922735_10:283
		58038323	153010032			187478872_514:800	187929961_13:264
		58039830	153806290			187731230_533:830	188491814_12:302
		58039943	153825844			187922735_529:817	188532579_31:301
		58219508	153871975			187929961_544:831	188574781_7:269
		58337419	153879451			188491814_533:830	188579671_42:331
		58338033	153951699			188532579_531:829	188989974_37:299
		58581213	154244177			188574781_492:785	188996782_18:293
		58583833	154251791			188579671_557:851	188996782_524:768
		58616462	154252792			188579682_50:125	189023835_46:328
		58697195	154275188			188989974_522:815	189219125_25:285
		58697236	154484150			189023835_552:846	189349468_10:271
		58697374	154488281			189218779_47:120	189425747_22:129
		58698267	154492262			189219125_486:726	189426641_620:914
		58698430	154499099			189349468_527:815	189426641_91:384
		59801837	154500299			189424464_62:178	190150293_21:296
		59801841	156740039			190150293_550:845	190572538_34:297
		59802405	156742182			190572538_521:813	190891007_30:330
		60680306	156936389			190891007_554:847	191168811_12:302
		60680872	157372873			191168811_533:830	191172546_12:302
		62181974	157736488			191172546_533:830	192290535_54:333
		62317447	157737794			192289024_28:139	192359114_32:328
		62389010	157827662			192290535_556:851	193061926_12:302
		62391656	158317123			192359114_567:869	193067248_12:302
		62955561	158317168			193061926_533:830	193078337_2:275
		66046949	158520260			193067248_533:830	194100010_52:241
		66047888	159027012			193078337_487:788	194289232_72:318
		66576268	159030439			194100010_497:779	194364129_34:297
		66767877	159046642			194289232_593:880	194431637_12:302
		66807009	159124732			194364129_521:813	194446227_24:302
		66811064	159128141			194431637_533:830	19553429_78:382
		66815527	159897128			194446227_531:831	195940838_4:228
		66825297	159897129			19553429_603:897	195953215_41:293
		67458877	159898197			197106147_537:827	195953215_523:770
		67459299	160872620			197118260_53:126	196228226_17:131
		67459300	160882771			197120008_611:912	197106147_39:311
		67459700	160884671			197121521_568:876	197120008_84:382
		68537060	160889562			197251226_531:831	197121521_61:349
		69250020	160935214			197286205_532:829	197122569_55:132
		70727439	160935443			197334250_537:838	197251226_24:302
		70728393	160939403			198243807_531:831	197286205_18:302
		71064632	160941899			198282841_541:832	197334250_17:311
		71065646	160944717			204927983_531:831	198243807_24:302
		71065653	161503344			205354116_531:831	198282841_36:310
		71276789	161507508			206561617_551:836	204927983_24:302
		71558961	161508242			206576277_530:830	205354116_24:302
		71737065	161616603			206586835_560:623	206561617_35:295
		71908279	161829831			206586836_1:205	206576277_32:302
		71909566	162147246			207744225_559:846	206586835_40:275
		72039433	163745983			207858459_531:831	207744225_40:275
		72160534	163846798			209520596_65:353	207858459_25:302
		72384673	163852175			209545064_574:884	209545064_49:333
		73995360	163857828			209547642_2:155	209548530_30:330
		74313868	163867827			209548530_554:848	209696085_28:305
		74314672	165923370			209696085_531:832	209759368_17:302
		75676295	165975743			209759368_530:830	209885689_44:332
		75758306	165976840			209883288_45:156	209964924_24:319
		75758486	166363937			209885689_555:845	209965870_87:152
		75760350	166368250			209964924_541:842	21233028_36:299
		75761078	166711024			21233028_522:815	21241321_37:300
		75763279	167392796			21241321_523:816	212633696_37:312
		76802974	167394864			212633696_535:835	212711178_38:303
		77361893	167619026			212711178_536:832	212715937_71:364
		77361894	167628054			212715937_597:890	213023363_13:128
		77414603	167648347			213021574_0:93	213023364_1:35
		77457308	167747151			213026389_0:66	213025178_0:59
		77461225	167748303			213029075_0:97	213586214_2:194
		77543210	167748612			213582159_0:67	213586441_23:109
		77543217	167749848			213586214_423:659	213610064_23:273
		77919408	167751767			213613226_259:559	213645909_23:302
		77919717	167752499			213645909_531:831	213692327_80:364
		78045796	167752943			213692327_597:890	213965836_78:394
		78060141	167752966			213965836_615:914	213967868_33:321
		78060744	167761882			213967868_558:858	215488384_12:302
		78061711	167763117			215488384_533:830	217969638_14:252
		78062941	167764021			217969638_505:781	217972107_28:313
		78187638	167767449			217972107_536:837	217976387_44:325
		78187750	167855714			217976387_549:845	218458590_24:245
		78188165	168009149			218508907_56:156	218528421_36:331
		78188802	168184735			218515443_0:191	218550305_8:302
		78188948	168187124			218528421_557:851	218555622_12:302
		78189064	168214009			218528430_48:125	218673771_30:330
		78189403	168260715			218550305_533:830	218691357_12:302
		78189956	168465164			218555622_533:830	218696757_12:302
		78355955	168998860			218659281_0:67	218701824_12:302
		78356017	169833045			218674357_46:155	218706677_12:302
		78357537	169834686			218679484_40:139	218708453_30:307
		78357908	169836275			218691357_533:830	218767083_54:251
		78357955	169846275			218696757_533:830	218781207_49:324
		78358480	170079628			218701824_533:830	218894112_43:321
		78484837	170718632			218706677_533:830	21960487_19:311
		78776428	170749163			218708453_534:832	219870575_34:306
		78776973	170756339			218767083_497:779	220912360_58:353
		82617359	170768016			218781207_553:852	220916288_61:349
		82751203	170782963			218894112_555:855	220917353_55:132
		82754198	171058262			21960487_544:839	220925322_30:324
		82778642	171914295			219870575_543:839	220933649_43:316
		83309479	172034867			220912360_571:863	221069807_45:250
		83319886	182440071			220916288_568:876	221133433_13:304
		83745589	183221620			220921155_150:223	221200968_10:271
		83955815	183598731			220925322_551:842	221214437_25:286
		83956214	183602547			220933649_553:852	221638214_52:143
		83956281	184155401			221069807_508:764	221639053_32:306
		84494386	184201914			221133433_547:849	222034785_12:302
		84495080	186684263			221200968_527:815	222053492_95:383
		84503264	186895147			221214437_542:830	222055851_54:127
		84616910	187736902			221639053_503:797	222085321_31:331
		84623130	188038901			222034785_533:830	222112532_55:255
		84687359	188577894			222053492_612:913	222148028_38:337
		84687590	188582124			222055424_85:173	223936796_39:311
		85703888	189347583			222084682_50:156	223936797_25:332
		85705551	189425626			222085321_555:835	223939705_53:118
		85712055	189425627			222112532_513:800	224371830_33:314
		85712346	189439380			222148028_560:858	224825313_12:248
		85715333	189460174			224371830_550:847	225024749_51:243
		85716900	189461000			224825313_496:779	225077468_52:239
		86130280	189461026			225021840_0:39	225154995_24:120
		86139664	189461336			225021840_260:553	225351998_71:364
		86139896	189462375			225024749_499:779	225627121_46:328
		86142005	189465622			225077468_495:777	225848933_21:292
		86153169	189467561			225351998_597:890	225848933_524:781
		86157478	189499783			225627121_552:846	225849735_22:292
		86739386	189500254			225852139_552:846	225849735_524:784
		86749106	189501449			226194203_523:811	225852139_46:328
		86749248	190149560			226307135_573:865	226194203_9:280
		86750174	190150798			226327171_534:829	226307135_71:352
		86750834	190570856			226360306_577:869	226327171_32:302
		87118268	190571890			226941063_492:775	226360306_64:356
		87121098	190891183			226946508_553:851	226941063_8:240
		87198398	193213341			226954455_489:790	226946508_46:321
		87302899	194333613			227114834_538:835	226954455_4:275
		87310911	194336078			227328981_538:835	227114834_32:307
		88192876	194336337			227357321_532:829	227328981_33:307
		88602994	194336456			227488456_560:847	227357321_18:302
		88705314	194337600			227495195_568:846	227488456_43:339
		88854464	194367436			227496265_627:941	227495195_70:351
		89076596	194466525			227503217_579:872	227496265_123:411
		89076806	196228126			227504623_590:883	227503217_58:358
		89890778	197106353			227543067_560:847	227504623_59:369
		89892821	197302811			227547168_597:890	227543067_43:339
		89892893	198244066			227548852_562:855	227547168_73:364
		89893424	198274641			227820619_54:147	227548852_45:341
		89895515	198274769			227821362_553:847	227821362_34:330
		89896078	198277092			227833561_579:872	227833561_62:358
		89896953	198282970			227875555_619:935	227875555_118:405
		89902795	198283098			227887773_533:830	227887773_12:302
		90414749	199581431			229490250_573:865	229490250_71:352
		90422552	200386853			229514064_535:833	229514064_30:306
		90424885	203282431			229521265_535:833	229521265_30:306
		90578993	204928767			229524423_535:833	229524423_30:306
		90962808	205354824			229527044_535:833	229527044_30:306
		91082707	206562903			229588018_552:852	229588018_46:319
		91201850	208780345			229817535_598:891	229817535_76:365
		91201851	209524839			229820342_581:870	229820342_79:361
		91203224	209542163			229846989_567:866	229846989_48:324
		91205275	209884235			23012222_556:761	23012222_40:330
		91205567	209963443			23012594_49:121	23335060_73:364
		91205568	210608831			23335060_597:890	23465371_73:364
		91205754	210623099			23465371_597:890	23501501_46:328
		91212838	212639442			23501501_552:846	237706187_49:339
		91213103	212692212			237706187_570:867	237729974_8:302
		91217086	212693198			237729974_534:830	237747045_48:275
		91217321	212694364			237747045_512:795	237749198_56:279
		91217745	212709753			237749198_516:798	237755937_19:293
		91773201	212716275			237785289_686:980	237785289_76:465
		91773497	213161106			237798220_558:859	237798220_32:321
		91773595	213417150			237809646_539:840	237809646_40:315
		91775535	213418733			237813688_523:811	237813688_9:280
		91779665	213427894			238022483_505:785	238022483_7:239
		91785927	213581088			238026292_534:821	238026292_9:285
		91786226	213581239			238060372_539:855	238060372_55:320
		91787451	213583669			238750937_0:129	238750938_7:302
		91790583	213619210			238750938_533:674	238755488_32:302
		91791662	213622514			238755488_534:830	238760047_15:302
		91791664	213648089			238760047_534:830	238762456_15:302
		91792199	213692311			238762456_534:830	238782846_32:302
		91975390	213855496			238782846_534:830	238789187_7:302
		91978432	218131127			238789187_534:830	238793668_16:302
		92118335	218247745			238793668_534:830	238796957_37:307
		92119430	218260224			238796957_539:835	238910003_24:302
		93004790	218263849			238910003_531:831	238918490_24:299
		93006597	218281949			238918490_533:827	239501683_2:275
		93279818	218284177			239501683_487:788	239818118_28:261
		94264267	218439829			239818118_533:818	239831457_42:328
		94264479	218463171			239830994_92:172	239917843_72:389
		94264696	218507958			239831457_552:846	239987207_70:342
		94264718	218516784			239917843_607:902	239992959_39:322
		94265884	218530933			239987207_556:856	240015008_52:241
		94265902	218674216			239996564_31:332	240136989_35:331
		94266485	218682442			240015008_497:779	240168294_73:340
		94266606	218711062			240136989_557:851	240850130_44:330
		94266806	218780425			240168294_563:854	240851521_44:317
		94266859	218782596			240850130_554:847	241203814_30:330
		94267089	219398140			240851521_566:864	241664071_15:264
		94267249	219667543			241203814_554:847	241759526_52:249
		94268977	219670013			241664071_544:831	241764380_49:252
		94271089	219683592			241756366_82:372	242238284_20:307
		94272230	219849237			241759526_495:777	24375254_66:349
		94313570	219851985			241764380_516:803	25028682_78:386
		94500943	219852631			242238284_538:835	2507036_1-440
		94994674	219871849			24375254_572:876	251788436_40:325
		95928313	219882665			25028682_607:901	251792123_47:319
		95928323	220918158			2507036_440-946	253689767_19:307
		95930312	220919671			251788436_556:853	253702342_86:382
		98978964	220930871			251792123_565:862	253772111_12:302
		99034487	220933786			253573312_20:133	253991022_28:303
		103488094	221067410			253689767_538:835	253996747_16:256
		104783315	222085497			253700950_52:126	253999285_4:282
		107028509	223557946			253701305_41:169	254038220_49:339
		107099560	223932875			253702342_611:912	254178957_11:282
		108563122	223934967			253772111_533:830	254230364_39:313
		108563123	224024618			253991022_536:831	254232374_76:342
		108563523	224024930			253996747_508:791	254238276_43:321
		108564600	224367254			253999285_514:797	254244102_43:321
		108760477	224368058			254038220_570:867	254246262_10:270
		108801771	224540000			254178957_525:813	254253176_67:327
		108809148	224540254			254227093_96:394	254283975_25:317
		108809830	224585350			254230364_541:841	254291638_30:306
		109898208	225024073			254232374_564:855	254293646_25:292
		109900476	225076322			254238276_555:855	254360723_18:297
		109947482	225076789			254244102_555:855	254391510_70:342
		109947836	225164026			254246262_527:813	254417894_50:323
		110597356	225164485			254253176_583:870	254427931_34:308
		110597769	225175331			254283975_539:831	254439943_48:319
		110598084	225351692			254291638_535:833	254448448_44:322
		110598868	225376024			254293646_518:804	254449442_29:301
		110643601	225376044			254295439_44:145	254460807_20:291
		110800923	225852086			254360723_551:849	254465168_53:158
		110807195	225858686			254383306_68:134	254465843_29:301
		110834687	226225492			254391510_556:856	254468818_52:250
		110834688	226326195			254417894_549:839	254471645_62:346
		111017023	226326906			254417899_11:111	254474863_60:154
		111020102	226365361			254427931_539:839	254476139_57:329
		111021313	226860302			254436503_41:213	254482724_34:318
		111024218	227113122			254439943_513:808	254488051_38:153
		111024233	227114503			254442413_6:129	254488913_50:299
		113460362	227328042			254448448_547:854	254490127_13:296
		113460586	227354800			254449442_495:790	254501117_28:314
		113461405	227489141			254454604_41:174	254507519_26:305
		114045847	227515124			254459661_40:135	254510312_29:301
		114319670	227517419			254460807_488:783	254510379_21:181
		114332370	227529486			254465843_503:796	254515997_25:316
		114563126	227533597			254468818_456:731	254522300_34:297
		114564993	227540704			254471645_570:867	254558841_44:331
		114565729	227544814			254472092_38:133	254670938_54:251
		114568053	227545227			254476139_530:831	254673205_54:241
		114570865	227547186			254482724_547:839	254787820_37:324
		114707929	227550062			254488913_500:794	254805728_54:247
		114762540	227551437			254490127_520:821	254820943_76:342
		114775626	227555949			254501117_538:835	255022105_4:284
		114777741	227827039			254501628_39:133	255066038_54:247
		114797383	227830581			254507519_533:831	255262712_30:298
		114883614	227874182			254510312_501:794	255263503_22:148
		115358961	227874967			254515997_539:835	255321123_3:274
		115359680	227875572			254522300_521:813	255324859_57:358
		115373167	227878957			254558841_557:851	255326248_120:452
		115378706	227892027			254558851_48:125	256369053_46:328
		115379688	227892056			254670938_497:779	256375059_72:333
		115522725	227892169			254673205_497:779	256390907_65:366
		115524139	227894472			254787820_554:856	256823360_14:307
		115525411	228470016			254805728_497:779	256825062_82:347
		116050721	228470862			254820943_564:855	256832711_109:390
		116054300	228472504			255022105_511:809	257054809_71:340
		116328745	229548410			255066038_497:779	257068817_72:382
		116331656	229581536			255262712_495:790	257095598_53:297
		116491432	229584207			255321123_487:787	257138015_11:277
		116512537	229584964			255324859_579:876	257455412_65:296
		116626052	229587073			255326248_671:976	257482468_32:321
		116629378	229587561			256369053_552:846	258542006_58:334
		116629689	229815254			256375059_554:838	258545929_20:291
		116695428	229817871			256390907_586:924	258591817_74:374
		116749488	229826010			256823360_533:836	258593747_55:147
		116751280	229826680			256825062_561:837	258620841_28:306
		117676184	229826695			256832214_26:91	258626893_37:315
		117921402	229827318			256832711_604:895	258653317_61:362
		117922236	229827536			257054809_561:849	259418760_36:301
		117926787	229845132			257068817_593:912	259907110_26:301
		118465103	229847394			257095598_543:829	260221925_44:245
		118469145	229847469			257138015_525:813	260425574_30:130
		118471099	237653835			257455412_515:818	260426148_36:300
		118478559	237654634			257482468_558:856	260433421_38:306
		118578543	237709940			258542006_577:887	260548788_2:275
		118578661	237711511			258545929_523:815	260557117_2:275
		118580276	237713119			258591817_605:898	260563670_46:328
		118580700	237716504			258620841_535:833	260574117_37:127
		118587023	237717804			258626892_24:322	260574671_28:304
		119026410	237720677			258653317_581:852	260578164_60:351
		119356475	237723845			259416431_14:118	260582013_48:324
		119384274	237742542			259418760_501:794	260599313_24:300
		119386022	237744864			259907110_531:829	260752753_37:145
		119471007	237748117			260062631_298:419	260771255_30:306
		119475196	237750018			260221925_501:788	260771900_29:306
		119512351	237751085			260426148_500:795	260775188_29:305
		119855146	237752633			260431485_34:149	260907370_85:364
		119896301	238019763			260433421_506:799	260913626_43:320
		119898593	238020111			260548788_487:788	26110060_49:339
		119946168	238020629			260557117_487:788	261211534_30:306
		120403517	238619186			260563670_552:846	261213628_46:328
		120404612	238754052			260574671_503:796	261219007_46:328
		120406371	238760746			260578164_572:864	261221821_46:328
		120435237	238797432			260582013_567:866	261253876_23:305
		120553382	238855348			260599313_529:829	261315166_46:328
		120555568	238855366			260771255_534:834	261317279_46:328
		120556288	238896911			260771900_533:831	261324736_46:328
		120600550	238897504			260775188_532:831	261337387_84:369
		120603652	238918809			260906821_227:516	261342485_28:301
		120610193	238921874			260913626_567:865	261344802_34:303
		120610201	238921875			26110060_570:867	261365332_53:241
		120613257	238923066			261211534_535:833	261378595_53:251
		120613263	238925784			261213628_552:846	261379396_52:249
		121533325	239609489			261218146_52:137	261391760_52:241
		121582545	239622124			261219007_552:846	261492508_34:313
		121583001	239628819			261221821_552:846	261496905_34:313
		121583308	239817213			261253876_533:832	261751947_46:328
		121586103	239831416			261315166_552:846	261822801_29:307
		121586129	239905301			261317279_552:846	261854688_17:296
		121593256	239946672			261324736_552:846	261867830_46:319
		121604801	239988076			261337387_602:895	262042284_32:302
		121606152	240139507			261342485_530:829	262166477_28:306
		121606446	240146641			261344802_536:832	262170616_28:306
		121606867	240169913			261365332_497:779	262184552_15:311
		121607008	240170775			261378595_497:779	262190188_30:306
		121608985	240278248			261379396_495:776	262198868_27:318
		121610563	240947925			261391760_497:779	262202979_74:360
		121611083	240948645			261492508_567:865	262275003_23:307
		121611495	240948648			261496905_567:865	262281071_2:275
		121635113	240949490			261751947_552:846	262371069_2:275
		121635402	241190621			261822801_538:835	262371664_2:275
		121635641	241203992			261854688_523:826	262374914_3:275
		121997296	241888722			261867830_565:863	262380188_2:274
		123440949	242222136			262042284_530:830	262395293_31:305
		123441971	242237492			262166477_535:833	262404750_30:306
		123443566	242281204			262170616_535:833	264680881_56:256
		123444285	251773477			262184552_532:825	265983741_46:328
		123981768	251789468			262190188_535:833	265994566_46:328
		124006992	251791632			262198868_546:821	268318115_17:75
		124009630	251798644			262202979_581:873	268590598_30:303
		124127028	253563525			262275003_539:834	268593864_52:241
		124265203	253563533			262281071_487:788	268604543_52:241
		124485731	253564250			262371069_487:788	268682998_52:241
		124514538	253569186			262371664_489:790	268687425_52:241
		125718415	253573018			262374914_487:788	269103514_37:312
		126172614	253579671			262380188_487:787	269127315_76:356
		126173815	253690486			262395293_533:833	269137825_24:299
		126179417	253699077			262404750_535:833	269214721_58:244
		126180058	253827352			264680881_515:772	269219466_58:378
		126180204	253990545			265983741_552:846	269794842_92:383
		126208336	254284381			265994566_552:846	26987082_35:318
		126437759	254303972			268590598_536:832	269956834_70:369
		126640130	254363053			268593864_497:779	269960208_65:341
		126650887	254363248			268597693_76:358	269967421_37:313
		126653155	254372255			268604543_497:779	269977201_119:405
		126663431	254373734			268682998_497:779	270157774_72:290
		126663814	254373739			268687425_497:779	270263169_35:303
		126668846	254389783			269103514_542:827	271501857_21:308
		126698225	254425486			269127315_572:870	271964135_63:350
		126699146	254430831			269137825_533:827	27364073_29:305
		126700773	254438708			269214721_501:783	27378244_43:333
		126726429	254458470			269219466_594:884	281180107_12:302
		126730605	254467401			269794842_597:890	281602442_36:331
		126730711	254496918			26987082_550:850	282854361_60:353
		134045666	254499441			269956834_583:884	283455985_68:364
		134096952	254514656			269960208_569:869	283458349_182:511
		134298684	254561921			269967420_20:320	283781337_597:901
		134298802	254804797			269977201_619:935	283781337_88:367
		139438367	254820729			270157774_517:802	283783389_101:393
		144719377	254881203			270263169_531:831	283787180_30:299
		144900421	255013877			270316592_0:118	283836418_8:302
		145219473	255014046			270316800_44:132	284008581_36:305
		145219944	255015813			271501857_539:836	284030561_68:346
		145220897	255016347			271964135_564:855	284104807_37:119
		145226099	255023029			27364073_532:832	284109364_84:389
		145294235	255023581			27376027_88:207	284923080_12:302
		145300534	255066131			27378244_557:852	284991815_84:382
		145589306	255284133			281180107_533:830	285017143_12:223
		145596553	255323372			281307138_86:382	28872118_33:321
		145597947	255324896			281602442_562:859	288818061_46:317
		145600443	255505907			282854361_565:843	288818061_551:803
		145628086	255606644			283455985_597:890	288920337_93:409
		145630070	255693881			283458349_730:1035	288933521_32:302
		145632362	255930175			283781890_33:117	288941817_39:308
		145637281	255940570			283783389_626:920	288959223_35:328
		145640647	255971037			283787180_527:827	28897197_28:305
		146279797	255994722			283836418_534:830	289163958_79:297
		146280215	256372413			284008581_538:833	289178654_86:377
		146280229	256379710			284030561_560:848	289207485_41:311
		146283519	256380413			284923080_533:830	289426153_60:353
		146289924	256389798			284991815_601:893	289426826_60:353
		146294708	256390899			285017143_447:742	289547901_44:319
		146301187	256426013			28872118_558:858	289547901_556:806
		146302235	256819619			288920337_622:910	289570338_76:342
		146307209	256820168			288933521_530:830	289574908_76:342
		146313421	256824457			288941756_44:118	289624027_32:321
		146318116	256830087			288941817_535:836	289665391_65:328
		146318415	256840672			288959223_551:850	289669508_11:274
		146328187	256843433			28897197_533:833	289676276_32:321
		146338013	256843517			289163958_524:809	289705606_69:388
		146343190	256844072			289178654_610:903	289750816_2:184
		147668840	256845944			289207485_550:850	289772039_65:344
		147673973	256851090			289426153_565:843	289806133_13:180
		147678789	256963152			289426826_565:843	289808435_1:78
		147920130	257062252			289570338_564:672	290474849_33:303
		148240893	257075468			289574908_564:855	290511420_32:302
		148243798	257093260			289624027_558:857	290961010_68:342
		148243872	257094279			289665391_551:844	291042870_52:241
		148243940	257125381			289669508_497:790	291280502_17:289
		148254735	257372976			289676273_3:227	291284432_17:302
		148262509	257420259			289705090_7:91	291288661_19:294
		148262676	257457127			289705606_606:782	291302361_11:339
		148263349	257460984			289750816_406:697	291440043_66:343
		148264778	257465458			289772039_558:860	291451009_96:370
		148265105	257465475			289806133_409:461	291456741_73:364
		148265107	257790065			289812354_1:257	291516934_67:364
		148265939	257866911			290474849_536:831	291614554_22:283
		148266158	257868436			290511420_530:830	291618933_70:349
		148271174	257884624			290961010_556:863	292486913_26:301
		148271239	257887455			291042870_497:779	292490331_42:318
		148273854	257898578			291280502_521:807	293192644_57:334
		148359525	258404498			291284432_530:830	293394306_33:303
		148360232	258513288			291288661_527:812	293398116_53:241
		148360653	258514286			291302361_552:831	293412429_12:302
		148377910	258516166			291440043_557:859	293416492_12:302
		148378924	258539336			291451009_584:778	293449391_12:302
		148544254	258544896			291456741_597:890	293604494_4:245
		148545926	258546306			291516934_597:890	293611105_2:275
		148547389	258593460			291614554_504:803	294012659_9:260
		148557868	258614985			291618933_581:877	294055700_57:124
		148652534	258652083			292486913_531:829	294086047_51:324
		148654455	260102266			292490331_547:850	294139314_44:318
		148927248	260103220			293192644_550:833	294338556_42:225
		148927904	260437257			293394306_531:831	294625365_136:429
		148975364	260438838			293398116_497:779	294628999_205:476
		148983949	260577172			293412429_533:830	294634627_23:299
		148992320	260582465			293416492_533:830	294651472_4:275
		149012553	260590010			293449391_533:830	294666057_37:300
		149020299	260590011			293604494_522:809	294669415_3:245
		149189405	260592888			293611105_487:788	294676023_39:135
		149195754	260593341			294012659_477:753	294677936_32:302
		149195793	260662087			294085165_47:155	294786887_93:383
		149195894	260664918			294086047_562:853	294788740_4:243
		149195902	260712891			294139314_541:846	294790849_88:395
		149196785	260773685			294338556_499:788	294851983_46:328
		149199026	260774357			294628998_85:225	295097563_17:301
		149277601	260888397			294634627_533:828	295130240_60:353
		149278591	260888878			294651472_489:790	295395963_65:349
		149371310	260891330			294666057_523:816	295675586_9:284
		149376501	260904044			294669415_494:775	295688447_40:313
		149907557	260905683			294677936_500:795	295839311_0:140
		149914801	260910280			294786887_616:912	296104711_9:301
		149917225	260912477			294788740_498:779	296106267_38:299
		149920499	261207830			294790849_628:923	296113358_71:294
		150004016	261324680			294851983_552:846	296116757_49:325
		150005987	261349546			295097563_530:829	296119743_63:381
		150007384	261368370			295130240_565:843	296122571_139:409
		150026196	261401232			295395963_563:851	296129962_79:365
		150376237	261404156			295675586_529:817	296134611_42:225
		150378022	261415472			295687464_31:133	296139218_68:351
		150398854	261415745			295688447_538:823	296166101_75:342
		150401094	261416485			295839311_354:654	296269241_64:347
		150403375	261417468			296104711_530:829	296282105_45:260
		152968310	261420045			296106267_527:808	296314178_53:247
		152972069	261492827			296113358_513:816	296391858_43:321
		152972255	261493805			296116757_561:854	296395140_100:377
		152984464	261856568			296119743_602:899	296445009_41:324
		152990872	261868088			296122571_857:1142	296454101_71:364
		152993694	261879514			296129962_579:870	296535644_1:275
		152994317	261880542			296134611_499:788	297182939_97:368
		152998020	262039554			296139218_571:870	297183137_98:368
		152998911	262046557			296166101_564:857	297194742_69:341
		153003479	262046711			296171450_19:81	297199213_66:339
		153003968	262068195			296269241_565:856	297243402_54:347
		153007961	262113739			296282105_471:762	297519241_2:243
		153011847	262200441			296314178_497:778	297538845_19:257
		153207259	262371211			296391858_555:855	297559907_61:375
		153208006	262381907			296395140_596:887	297571307_22:299
		153810300	262383634			296445009_547:842	297581062_30:306
		153810376	265750947			296448846_28:114	297626761_65:352
		153811513	265752936			296454101_597:890	298252664_37:254
		153811910	265762622			296535644_508:798	298290748_54:334
		153815747	265767600			297182939_553:814	29832515_69:342
		153827374	265768031			297183137_554:819	298346716_78:357
		153854114	265983684			297194743_1:230	298369599_52:245
		153864923	266619053			297199213_553:855	298484968_32:321
		153870740	266621877			297243402_580:874	298507411_85:384
		153871374	268323486			297519241_474:771	299065786_42:275
		153873101	268323487			297538845_512:794	299133556_55:332
		153873102	268324636			297559907_594:884	299531873_49:249
		153873679	268325403			297571307_509:793	299768788_2:275
		153874918	268680042			297581062_535:833	300022660_40:331
		153950177	269797445			297626761_564:846	300112848_40:318
		153951369	269928452			298252664_487:781	300310752_63:297
		154149026	269941549			298290748_559:852	30064401_7:302
		154243807	269955061			29832515_556:860	300690527_30:264
		154244546	269976434			298346716_571:916	300703134_29:264
		154247306	269977185			298369599_495:777	300718445_31:301
		154250768	270292636			298484968_558:858	300724871_33:303
		154487985	270293687			298507411_613:915	300741285_90:446
		154488600	270296271			299065786_557:844	300780768_61:355
		154498867	270296686			299132879_60:175	300783153_73:342
		154499739	270317204			299133556_555:837	300858905_66:388
		154504773	271967830			299531873_508:765	300923712_12:302
		154505383	281355058			299768788_487:788	300931937_12:302
		154688097	281355135			300022660_554:857	300937465_15:302
		154705985	281420096			300112848_548:851	301021842_12:302
		154707149	281421067			300310752_531:814	301058686_844:1126
		154707621	281423277			30064401_533:830	301156624_51:320
		156357557	282601200			300690527_546:833	301168662_51:324
		156936404	282851739			300703134_548:835	302036716_6:108
		156936471	282851959			300718445_531:829	302036731_68:363
		157109789	282856267			300724871_536:829	302062321_33:321
		157147665	282877333			300741285_665:988	302189860_32:321
		157148945	282877524			300780768_576:869	302382000_46:317
		157156535	282879636			300783153_563:851	30249308_5:285
		157368810	282879751			300858905_609:902	302518661_192:353
		157377636	282883063			300923712_533:830	302524493_72:341
		157502096	282891703			300931937_533:830	302534124_74:341
		157737317	283478420			300937465_533:830	302545991_87:370
		157737318	283769277			301021842_533:830	302550945_70:343
		157827040	283787917			301058661_29:90	302560992_67:343
		157827120	283795086			301058686_321:602	302869077_75:343
		157827284	283796094			301156624_565:863	302879252_6:282
		157827285	283957104			301168662_567:866	303251094_21:296
		157828403	284007119			302036730_326:599	303253565_21:296
		157964463	284046811			302062321_558:858	303256611_22:225
		158298425	284048460			302189860_558:858	304312090_31:320
		158312184	284054626			302381407_21:115	304321186_34:298
		158318186	284172624			302382000_543:833	304389052_54:241
		158320950	284175354			30249308_513:799	304389575_78:357
		158425480	284923704			302518661_567:867	304393602_34:318
		158520432	284989323			302524493_562:850	304396857_32:301
		158520433	284992125			302534124_555:855	305681365_66:369
		158520845	284998415			302545990_1:177	306816593_12:302
		158521853	288353369			302545991_584:687	306822808_65:361
		159039945	288559336			302550945_557:859	306836552_58:358
		159046294	288573764			302560992_557:858	306842116_46:328
		159046558	288800166			302869077_562:868	306845220_46:328
		159477829	288801425			302879252_502:784	307132388_20:301
		159904433	288803417			303251094_550:845	307245876_21:296
		159904451	288803487			303253565_550:845	307250218_21:296
		160873491	288919528			303256611_508:794	307257014_21:296
		160873493	288925755			304312090_549:848	307261453_21:296
		160875350	288925920			304321186_522:798	307263635_7:281
		160878431	288928457			304389052_497:779	307310322_12:302
		160887906	288929140			304389575_571:916	307546566_56:336
		160892761	288929264			304393602_543:817	307609477_38:299
		160892774	288930014			304393801_75:160	307701004_119:405
		160893964	288933170			304396857_533:829	307719012_822:1093
		160896525	288962576			305681365_590:883	307728525_9:282
		160916057	288963119			306816593_533:830	307945462_47:335
		160931939	289164290			306822808_594:887	308048279_33:311
		160939172	289168441			306836552_579:872	308177842_70:356
		160942292	289178360			306842116_552:846	308188136_32:301
		160944221	289208801			306845220_552:846	308232070_1:249
		160946550	289422993			307132388_532:829	308234941_120:413
		160946587	289423855			307245876_550:845	308273397_31:313
		160946623	289580325			307250218_550:845	308370949_1:249
		160946646	289661576			307257014_550:845	308388448_53:241
		161504969	289764651			307261453_550:845	309379348_54:242
		161505964	289773049			307263635_535:830	309703484_12:302
		161508024	289809216			307310322_533:830	309781337_15:264
		161508243	289812610			307546566_574:876	309785356_1:268
		161616502	289823894			307609477_527:808	309811076_70:342
		161829950	290477320			307701004_619:935	309972797_48:324
		161830903	290511973			307719012_295:589	310287413_71:365
		161869220	290579890			307728525_529:817	310766312_21:296
		161870614	290960014			307943361_70:141	311064325_71:365
		161870619	290962131			307945462_558:856	311105316_5:246
		161870811	291278714			308048279_538:832	311113361_90:446
		162447302	291286504			308177842_574:866	311278034_32:302
		162448152	291288455			308188136_531:829	311693326_42:319
		162452187	291288716			308232070_471:762	311741463_57:358
		163659863	291296726			308234941_645:948	311742907_63:328
		163740078	291301813			308273397_543:846	311895748_72:350
		163743437	291435181			308370949_471:762	312115809_45:320
		163747877	291439351			308388448_497:779	312132802_73:364
		163751391	291440995			309379348_497:779	312140225_69:351
		163754372	291441959			309703484_533:830	312170983_26:301
		163754583	291445055			309781337_544:831	312195613_109:399
		163783260	291457846			309785356_499:796	312795183_28:279
		163783542	291515047			309811076_557:844	312881699_25:303
		163785234	291516805			309972797_567:880	312958599_45:319
		163790660	291518912			310287413_597:890	312968604_12:302
		163794268	291519247			310766312_526:824	312972684_12:302
		163814278	291521408			310814714_43:337	313110047_43:321
		163815075	291523883			311064325_597:890	313140195_71:365
		163847587	291523907			311105316_527:813	313201376_5:282
		163868785	291524026			311113361_665:988	313496705_35:318
		163868787	291524074			311278034_532:830	313667542_54:240
		163868792	291528091			311693326_547:849	313673821_17:293
		163869117	291528473			311741463_579:876	313763892_0:195
		163937905	291528632			311742907_542:831	313771404_63:356
		163940301	291539612			311895748_578:873	313791549_63:356
		164685958	291545714			312115809_546:829	313808235_0:195
		164687994	291551072			312132802_597:890	313811301_63:356
		165905669	291558717			312140225_572:864	313812484_63:356
		165918684	291563416			312170983_531:829	313828143_0:195
		165918918	291565963			312195613_612:940	313836922_50:337
		165925138	291614886			312795183_553:842	314922930_63:356
		165976280	292488249			312881699_530:830	314932223_63:356
		166033371	292493362			312958599_552:852	314932224_166:444
		166157051	292653804			312964044_81:183	314962446_63:356
		166710198	292653939			312968604_533:830	314966379_9:217
		166711007	292669112			312972684_533:830	314980857_9:217
		166713137	293115815			313110047_555:855	315090198_63:356
		166788505	293194684			313140195_597:890	315093526_9:217
		167033197	293373989			313201376_514:797	315107169_0:195
		167034140	293377406			313496705_550:850	315127635_16:298
		167537042	293379094			313667542_497:779	315179138_30:236
		167549332	293390002			313673821_529:812	315297762_12:302
		167567609	293392007			313763892_407:685	315497085_50:146
		167584563	293400138			313771404_568:846	315498975_46:327
		167588243	293412872			313791549_568:846	315504450_75:343
		167621632	293414548			313808235_407:685	315604292_60:334
		167621645	293552956			313811301_568:846	315634581_46:319
		167626834	293553512			313812484_568:846	315655261_73:357
		167628181	293569760			313828143_407:685	315656818_76:357
		167628721	293570404			313836922_549:827	316934888_48:333
		167629245	293570459			314922930_568:846	317049593_32:301
		167643972	294012932			314962446_568:846	317050474_569:871
		167648639	294013283			314966379_429:707	317050474_67:353
		167648731	294055597			314980857_429:707	317051031_77:138
		167748811	294341735			315090198_568:846	317052028_25:138
		167748865	294508847			315093526_429:707	317125157_79:357
		167750068	294614519			315107169_407:685	317165454_52:241
		167750072	294617790			315127635_518:815	317403443_6:245
		167750073	294625892			315179139_248:548	317483159_73:364
		167750094	294628159			315297762_532:830	317493728_34:301
		167750178	294629611			315498975_553:846	317509099_73:353
		167752978	294632716			315504450_562:868	318059148_67:344
		167754245	294647361			315604292_550:833	318604184_26:302
		167754449	294665467			315634581_565:862	319403895_49:323
		167760983	294669721			315655261_571:909	319405332_48:323
		167762852	294673501			315656818_571:916	319406906_45:323
		167765768	294675437			316934888_556:851	319408252_38:323
		167766896	294777970			317049593_531:829	319411289_54:251
		167767197	294781955			317125157_571:861	319427517_26:313
		167767451	294782655			317165454_497:779	319638988_52:242
		167767480	294786813			317403443_520:807	319764895_55:255
		167768051	294788519			317483159_597:890	319775012_51:324
		167768597	294812882			317493728_534:830	319778297_10:244
		167841312	295084188			317509099_572:863	319784550_43:329
		167841821	295087100			318059148_558:858	319786036_32:310
		167855923	295092263			318604184_534:830	319789447_53:319
		168178332	295101701			319403895_547:841	319789447_644:777
		168184350	295106268			319405332_547:841	319796499_52:258
		168186050	295111237			319406906_547:841	319896482_51:324
		168213641	295111335			319408252_547:841	319898569_44:324
		168232600	295135122			319411289_497:779	319940925_47:253
		168235058	295396876			319427517_536:839	319944567_64:232
		168241604	295693255			319638988_495:775	319949644_3:190
		168487083	295693654			319764895_511:801	319950942_85:142
		168487085	295697704			319775012_567:866	319956324_52:113
		168819840	295837359			319778297_504:791	320011147_70:342
		169342541	295841045			319779935_52:137	320016786_10:302
		169351165	295841169			319784550_552:848	320093800_29:306
		169627534	296100472			319786036_536:828	320103838_117:406
		169646312	296116344			319796499_530:819	320157456_30:305
		169823744	296118730			319896482_567:866	320160714_71:337
		169823845	296128480			319898569_548:842	320174935_12:302
		169823891	296137440			319940925_539:830	320179299_12:302
		169825102	296141963			319944567_531:824	320195214_12:302
		169826696	296283315			319949644_411:702	320201963_12:302
		169838226	296454118			319951001_26:94	320352506_44:93
		169838763	296808081			320011147_556:856	320533842_151:454
		170022859	297160054			320016786_535:830	32141162_65:344
		170025834	297162126			320093800_521:806	322419213_49:126
		170031177	297162265			320103838_652:934	322421573_88:381
		170079653	297195732			320106227_37:118	322514711_16:296
		170086622	297198079			320157456_532:832	322613605_24:302
		170107025	297205954			320160714_737:1079	322689125_73:364
		170571563	297242670			320174935_533:830	322831349_33:303
		170596782	297529995			320179299_533:830	323137133_34:323
		170680544	297562848			320195214_532:830	323142894_45:322
		170681998	297580468			320201963_533:830	323168103_13:302
		170690726	297584481			320533842_669:984	323173702_12:302
		170692468	297620250			32141162_558:860	323188505_12:302
		170700990	297620659			322421573_610:911	323359895_65:360
		170701339	298245893			322514711_550:845	323491174_25:305
		170717690	298345696			322613605_531:831	323499435_31:305
		170717739	298372683			322689125_597:890	323524812_9:283
		170717883	298375502			322831349_532:831	323966580_8:302
		170718969	298377007			323137133_546:841	323978877_8:302
		170721206	298385672			323137182_33:174	324005358_12:302
		170722113	298385846			323142894_552:848	324115364_8:302
		170723517	298528475			323168103_533:830	32474489_729:1020
		170723974	299140483			323173702_533:830	324999226_1:166
		170729242	299142596			323188505_533:830	325068925_1:203
		170735106	299144925			323359895_573:857	325109443_24:111
		170745012	300087207			323491174_532:832	325110546_82:356
		170748940	300113977			323499435_533:831	325123433_2:275
		170766797	300173807			323524812_529:817	325129028_54:241
		170769578	300215296			323966580_533:830	325130958_52:242
		170780803	300215425			323978877_533:830	325135032_54:244
		170782952	300313055			324005358_533:830	325137056_54:241
		171057584	300361650			324115364_533:830	325143141_54:251
		171318787	300362792			32472257_30:124	325145293_54:241
		171321815	300704997			32474489_153:352	325197515_54:251
		171741986	300712686			324999226_389:677	325203346_54:251
		171742624	300712923			325068925_418:733	325205314_52:241
		171742758	300717744			325110546_802:1084	325266344_54:245
		171743186	300721274			325123433_487:788	325273693_28:318
		171779052	300727146			325129028_497:779	325292360_34:332
		171779085	300780884			325130958_497:779	325294811_548:778
		171780039	300811518			325135032_497:779	325294811_58:322
		171911733	300853279			325137056_497:779	325498609_8:302
		171913772	300856429			325143141_497:779	325521355_8:185
		171914712	300866691			325145293_497:779	325577872_52:320
		172039759	300867128			325197515_497:779	325677028_51:333
		172041539	300939672			325203346_497:779	325917412_37:300
		172057434	301155870			325205314_497:779	325921091_37:300
		172063552	301161459			325266344_502:783	325928637_66:328
		182412817	301168869			325273693_550:850	325962970_57:353
		182437116	301170058			325292360_555:849	325982777_9:285
		182677290	301299534			325498609_533:830	326319368_44:258
		182677380	301299970			325521355_457:743	326330342_38:137
		182680416	301300096			325523572_10:98	326330343_77:258
		183598955	301309123			325577872_566:863	326382481_51:333
		183600186	301310440			325677028_554:846	326386427_9:127
		183602544	301321626			325917412_523:816	326389170_24:268
		183980614	301633561			325921091_523:816	326402323_37:314
		183981957	301646762			325928637_551:844	326559698_65:294
		184153636	301794020			325962970_571:863	326560338_71:294
		186896903	302038243			325982777_513:800	326562003_71:294
		186973118	302327612			326319368_514:801	326563546_71:294
		187476875	302340631			326330342_351:643	326566342_71:294
		187778048	302345455			326382481_554:845	326575915_71:294
		187922307	302345964			326389170_484:775	326576379_71:294
		187922925	302346040			326402323_537:823	326773198_155:452
		187940161	302388584			326559698_513:816	326794170_92:320
		188494392	302390287			326560338_513:816	327193950_66:366
		188527943	302405325			326562003_513:816	327326979_9:217
		188574835	302498616			326563546_513:816	327331174_0:195
		188581550	302540406			326566342_513:816	327395283_22:301
		188583303	302544990			326575915_513:816	327398935_52:326
		188587165	302549900			326576379_513:816	327398935_596:738
		188588762	302557927			326773198_667:982	327482490_46:321
		188589479	302560408			326794170_554:854	327484930_30:306
		188591801	302561905			327188578_57:155	327539484_729:1020
		188989630	302664600			327193950_590:883	328471966_28:305
		188990992	302870739			327326979_429:707	328544517_43:332
		188994454	302878639			327331174_407:685	328881950_69:341
		189016677	302879978			327395283_533:829	328906890_69:356
		189022701	302898283			327482490_554:854	329114235_118:393
		189218138	303229161			327484930_535:833	329119140_54:240
		189218364	303231294			327539484_153:352	329123085_51:324
		189347716	303233324			328471966_533:833	329298664_33:301
		189423173	303235608			328544517_556:853	329849809_46:326
		189423268	303241478			328545863_55:140	329893768_32:117
		189423349	303241942			328881950_555:855	329893850_34:300
		189423918	303247337			328906890_568:846	329914121_18:285
		189425199	303249511			329114235_636:946	329934943_64:343
		189425621	303250874			329119140_494:776	329943914_72:366
		189425892	303258194			329123085_567:866	330003943_31:184
		189425896	303324911			329298664_531:831	330003965_5:119
		189426579	304310359			329847428_40:132	330448760_40:317
		189439220	304310483			329849809_550:841	330469429_101:363
		189459952	304382529			329893850_521:817	330501564_50:319
		189464185	306818882			329914121_520:802	330807171_50:323
		189465863	306819697			329934943_557:863	330815610_10:282
		189467555	306820260			329943914_581:896	330828450_38:315
		189467560	306826262			330003965_347:647	330873849_33:321
		189499683	306831716			330448760_548:843	330886298_32:321
		189499707	306831717			330469429_582:885	330900818_32:290
		189499846	306836836			330501564_553:853	330902778_8:146
		189501165	306842172			330807171_556:855	330909119_12:302
		189501450	306845171			330815610_529:817	330942860_32:321
		190150188	307128875			330828450_544:841	330951418_36:321
		190409965	307131272			330873849_558:858	330961126_32:321
		190410514	307153771			330886298_558:856	330963761_33:321
		190570337	307245143			330909119_533:830	330972679_31:321
		192289524	307245144			330942858_49:349	330976956_32:321
		192292424	307247275			330951418_558:858	330993822_64:336
		192359148	307250670			330961126_558:858	330999249_55:260
		192359940	307251863			330963761_558:858	331006193_5:120
		192361471	307255963			330972679_558:858	33152727_20:292
		192361997	307256359			330976956_558:858	331643751_80:370
		193075936	307260749			330993822_572:880	331648854_80:370
		193211780	307262880			330999249_543:829	331654652_80:370
		193214521	307287235			331006193_413:718	331659342_12:302
		193297473	307287437			33152727_543:840	331664666_12:302
		194098842	307353272			331643751_601:898	331674595_80:370
		194100058	307566058			331648854_601:898	331679129_80:370
		194291993	307566433			331654652_601:898	331684704_16:302
		194334541	307710392			331659342_533:830	331697746_59:355
		194334892	307711154			331664666_533:830	332086710_12:302
		194335085	307721964			331674595_602:898	332086948_11:302
		194335089	307941586			331679129_601:898	332140884_40:335
		194336079	308067042			331684704_534:830	332162991_26:302
		194336340	308233995			331697746_576:867	332187153_55:260
		194337009	308271077			332086710_533:830	332280132_49:339
		194337467	308273850			332086948_533:744	332284686_8:246
		194367040	308274484			332140884_570:870	332288747_19:311
		194397647	309750864			332162991_534:830	332296004_53:322
		194431063	309791359			332187153_473:750	332296004_550:815
		194439489	309799539			332280132_570:867	332307941_34:310
		194444306	309800158			332284686_519:810	332381804_23:264
		194445845	309809635			332288747_557:854	332524670_31:227
		194466334	309811387			332307941_548:847	332531151_58:269
		194760101	309973167			332381804_550:822	332535120_24:298
		194862487	310779857			332524670_489:779	332558070_31:306
		195030494	311029142			332531151_557:848	332560239_73:151
		195116213	311741432			332535120_520:814	332670744_79:364
		195156709	311741658			332558070_503:797	332753108_7:302
		195343016	311896060			332670744_578:869	332998656_7:302
		195385244	311900563			332753108_533:830	332999813_7:302
		195434541	312114395			332998656_533:830	333027566_69:346
		195471794	312130089			332999813_533:830	333109580_73:364
		195577016	312143565			333027566_560:860	333367694_83:315
		195953870	312193447			333109580_597:890	333375177_52:254
		195997781	312621135			333367694_532:824	333394127_120:413
		196005515	312794272			333375177_500:780	333602313_121:413
		196043065	312795879			333394127_645:948	333892182_32:307
		196232724	312866248			333602313_645:948	333902365_44:321
		196233215	312867741			333892182_544:844	333909101_49:328
		197121018	312869323			333902365_554:854	333917274_39:251
		197121518	312870626			333909101_557:856	333918925_43:338
		197286075	312889875			333917274_508:797	333929222_35:303
		197294845	312889877			333918925_559:851	333956017_24:300
		197294945	312984321			333919229_33:142	333971180_12:302
		197302055	313112147			333929222_531:831	333982557_41:316
		197302206	313143632			333956017_529:829	333990319_74:351
		197303344	313147167			333971180_533:830	334125639_18:301
		197303615	313472914			333982557_540:842	334133141_4:248
		197313500	313575377			333990319_573:869	334139782_14:257
		197313569	313606944			334125639_530:829	334142818_32:128
		197334864	313668373			334133141_506:788	334144477_23:282
		197337089	313672540			334139782_480:772	334194962_36:275
		197337369	313674239			334144477_508:803	334315491_31:330
		198275757	313675326			334194962_560:847	334337353_90:387
		198282242	313894064			334315491_553:847	334345167_8:259
		198432655	313896953			334337353_601:897	334563308_101:396
		199598329	313898005			334345167_476:755	334697301_66:388
		199598483	313900127			334563308_617:915	334705908_38:315
		200388336	313905555			334696685_307:401	335033951_34:331
		204928718	313905956			334697301_609:902	335041528_12:296
		205356616	315046602			334705908_545:841	335050595_60:353
		206575851	315163148			335033951_554:847	335420751_17:270
		206579794	315165829			335041528_520:822	335573928_7:302
		206582173	315172534			335050595_565:843	33592388_23:264
		206588215	315174544			335420751_505:800	335931828_37:145
		206602590	315224987			335573928_533:830	33596496_6:245
		206972787	315225148			33592388_550:822	33602209_6:245
		206973224	315226443			33596496_531:803	336032034_33:332
		207091764	315452421			33602209_531:803	336119898_62:349
		207093162	315500623			336032034_555:849	336123337_23:306
		207093597	315500644			336119898_562:847	336179083_111:404
		207108396	315605342			336123337_539:833	336247229_26:301
		207110117	315606932			336179083_617:910	336310237_27:313
		207110382	315608295			336247229_529:829	336314504_36:305
		208434625	315608529			336310238_75:378	336320503_80:366
		208435053	315638760			336314504_536:831	336322361_19:294
		208435472	315641928			336320503_580:871	336325278_101:395
		208435473	315642403			336322361_512:810	336450175_77:313
		209363623	315657811			336325278_616:908	336461824_78:342
		209364046	315917312			336450175_546:844	337269825_44:331
		209447585	315920421			336461824_564:859	337281370_60:262
		209524195	315921213			337264724_14:137	337286437_37:296
		209543919	316932890			337269825_554:850	337291190_66:388
		209809334	316935697			337281370_532:818	337765352_68:347
		209965666	317052745			337286437_518:782	338739187_49:344
		210135318	317121077			337290572_307:401	338754606_66:364
		210135781	317123516			337291190_609:902	338768841_12:302
		210621245	317131472			337739621_42:153	338780227_6:247
		210621888	317472157			337765352_561:857	338823649_33:332
		210623071	317476995			338739187_568:871	338973961_43:327
		210630767	317479479			338754606_597:890	338983774_149:435
		210635397	317483141			338768841_533:830	338988824_29:256
		211947566	317483142			338780292_23:244	339000026_57:336
		212212366	317487087			338823649_555:849	339021801_65:338
		212212722	317489509			338972269_25:136	339295137_50:316
		212212723	317502943			338973961_550:845	339325214_70:302
		212218664	317505568			339000026_569:867	339411536_821:1091
		212223960	317505864			339021801_581:893	339479187_73:364
		212640478	317506085			339295136_1:178	339482270_6:285
		212640480	318057209			339325214_595:882	339485272_28:318
		212695483	319640213			339411536_297:588	339495879_45:321
		212702131	319744179			339479187_597:890	339503175_31:298
		212715781	319775914			339482270_513:800	339505073_32:139
		213159337	319795491			339485272_550:850	339763733_32:302
		213419940	319900294			339495879_554:854	339835728_35:252
		213586073	319900323			339503175_498:792	340000718_19:302
		213646719	319900741			339763733_530:830	340027576_34:296
		213691834	319900742			339835728_483:774	340028705_38:131
		213691866	319900743			340000718_532:831	340047141_30:306
		213691871	319902108			340027576_494:798	340360174_116:420
		213692074	319902474			340047141_535:833	340363830_54:247
		213692551	319935918			340360174_637:951	340524532_72:341
		213692648	319940333			340363830_497:778	340774545_62:353
		213693251	319943128			340524532_562:850	340778797_67:348
		213693252	319943208			340774545_565:843	340788435_50:278
		213857424	319955091			340778797_588:875	340794062_62:371
		213863068	319956509			340788435_517:799	341613417_17:264
		213961817	320012144			340794062_592:899	341631782_31:306
		213961987	320109082			341613417_475:766	341635313_30:306
		213965655	320176806			341631782_535:833	341643534_30:306
		213966024	320194047			341635313_535:833	341825291_66:388
		213967713	320352393			341643534_535:833	341938677_17:280
		213983159	320353597			341825291_609:902	341948645_50:324
		215488648	320450647			341938677_503:796	341950646_50:324
		217033191	320532131			341948645_567:866	341951747_50:324
		217034236	321226609			341950646_567:865	341952718_49:324
		217968800	322376683			341951747_567:866	342325581_37:315
		217968910	322377721			341951847_88:387	342361335_12:302
		217971576	322379311			341952718_568:867	342806102_31:307
		217974627	322387830			342325581_544:842	342904076_50:324
		217975317	322392568			342361335_533:830	342904622_175:474
		217977350	322689139			342806102_534:834	343462904_35:305
		218130809	322691233			342904076_567:866	343463986_52:136
		218132687	322700523			343462904_500:794	343492063_32:307
		218133481	322716545			343492063_534:834	343500443_28:305
		218133936	322806652			343500443_532:832	343503712_29:305
		218134409	323136319			343503712_532:830	343512693_29:305
		218282611	323141154			343512693_532:829	343514900_29:305
		218282988	323141509			343514900_532:829	343519573_100:323
		218283832	323143343			343519579_30:329	343521696_155:452
		218458845	323179629			343521696_667:982	343923228_41:312
		218462719	323186465			343923228_539:838	343924140_53:336
		218509714	323345324			343924140_557:849	343967879_10:238
		218511033	323357566			343967879_496:778	344172296_32:264
		218516377	323467526			344172296_546:833	344200387_35:310
		218529075	323476758			344200387_541:832	344205801_38:297
		218533428	323699618			344205801_521:813	344225373_1:65
		218550386	323934093			344225372_15:166	344225374_36:204
		218550624	323948968			344225373_291:417	344341384_31:310
		218666504	323969210			344341384_535:837	344343136_30:309
		218667365	324111090			344343136_538:840	344941608_39:335
		218673633	324991602			344941608_562:878	34497550_6:249
		218677246	324993965			34497550_495:778	344999254_72:342
		218677315	324994716			344999254_556:856	345014608_82:365
		218691643	325000621			345014608_579:936	345123284_30:307
		218691875	325068162			345123283_1:68	345136303_10:259
		218698102	325113206			345123284_533:747	345300865_9:301
		218702110	325262352			345136303_476:767	345336121_12:302
		218702358	325263084			345300865_530:829	345356190_12:302
		218706957	325263202			345304408_19:77	345360498_12:302
		218768427	325263203			345336121_533:830	345370908_12:302
		218768780	325270304			345356190_533:830	34556479_73:131
		218778015	325270677			345360498_533:830	3482881_79:379
		218779924	325271103			345370908_533:830	37527824_15:303
		218781913	325280357			37527824_546:841	37678765_29:305
		218782011	325280477			37678765_532:832	38234243_71:390
		218887385	325280478			38234243_611:907	39935002_53:333
		218887654	325281117			39933668_33:155	39996919_56:132
		218889315	325284528			39935002_556:851	39998467_613:840
		218961566	325297494			41408063_564:859	39998467_85:384
		218961917	325297738			42521811_400:614	41408063_78:342
		219666156	325299589			4469320_558:784	42521811_6:194
		219667191	325300458			46143518_550:845	4469320_65:343
		219667864	325578838			46202190_88:384	46143518_21:296
		219669353	325686140			49400_532:829	49400_12:302
		219670490	325687717			49474038_547:841	49474038_36:323
		219683589	325690482			49475275_547:829	49475275_36:323
		219851974	325696020			50083831_495:796	50083831_12:284
		219870747	325853119			50122506_538:835	50122506_32:307
		219871485	325920780			50402114_21:135	50842153_60:353
		219872035	325921692			50842153_565:843	50954690_64:358
		219882582	325926875			50954690_577:859	51247897_11:300
		220905617	325956725			51597706_535:830	51597706_10:302
		220905618	325970405			52425333_567:866	52425333_46:320
		220915712	326334516			52840916_527:808	52840916_39:299
		220916285	326334904			53720443_525:813	53720443_11:282
		220930081	326383663			53726218_523:811	53726218_9:280
		220933805	326385424			53803450_532:830	53803450_30:308
		220936452	326538300			54023629_572:864	54023629_61:351
		221065569	326780740			54293662_527:809	54293662_38:299
		221131846	326790399			54296704_527:808	54296704_38:299
		221141127	326802752			54307661_541:838	54307661_37:311
		221194966	327192115			56415141_531:831	56415141_24:302
		221195888	327253346			56461059_536:833	56461059_21:307
		221231403	327305499			56475952_542:823	56475952_47:314
		221665113	327312748			56697370_503:796	56551662_38:145
		222035301	327314039			57012808_531:803	56695312_11:118
		222053189	327405119			57012828_536:840	56697370_31:301
		222053204	327405754			57012867_551:849	57012808_6:245
		222053300	327463223			58428491_582:875	57012828_30:313
		222054241	327480084			59712842_536:837	57012867_29:297
		222054738	328467015			59802079_497:779	58428491_96:359
		222081453	328676369			62181718_531:831	59712842_29:311
		222081522	328698756			62288144_22:139	59802079_53:241
		222102410	328882739			62289576_440:734	62181718_24:302
		222102699	328884056			66043786_558:858	62289576_0:216
		222108971	328944458			68248620_567:866	66043786_31:321
		222109171	328946437			68535751_582:874	68248620_51:324
		222153910	328947280			6900443_319:601	68535751_71:361
		222824505	328947494			70734014_552:852	6900443_0:73
		223039282	328948064			71065774_523:823	70734014_46:319
		223041829	328950811			71281047_534:837	71065774_31:301
		223042118	329114480			71736914_558:856	71281047_36:306
		223043325	329115023			71908943_500:782	71736914_33:321
		223932478	329118513			72161390_604:895	71908943_9:253
		223934051	329723838			73540733_581:868	72161390_89:385
		223940004	329848986			74313589_533:830	73540733_59:292
		223983264	329849914			74316521_496:779	74313589_20:302
		223983888	329896639			75675392_554:849	74316521_5:272
		224023955	329902008			76810157_572:860	75675392_56:331
		224024652	329935810			77163673_548:851	76810157_58:329
		224071644	329936549			77361510_518:815	77163673_33:318
		224177830	329954837			77456692_552:852	77361510_24:298
		224368055	329963580			77463195_511:805	77456692_45:319
		224368057	329965239			77918966_282:550	77462355_65:143
		224368954	329965298			77919765_609:919	77463195_40:314
		224476132	330465819			78046135_537:830	77919113_58:125
		224540311	330507572			78065306_526:811	77919765_88:383
		224541079	330508000			78221298_614:915	78046135_51:314
		225020061	330836112			78485838_497:797	78065306_10:270
		225022100	330891814			82545307_533:830	78221298_87:385
		225027614	330990571			82699506_552:846	78222638_57:132
		225076505	330992546			82702187_508:792	78485838_26:275
		225155237	330994994			82778386_533:830	82545307_12:302
		225158928	330995095			83311782_547:843	82699506_46:328
		225163482	330999675			83593373_549:850	82702187_6:281
		225163905	331001701			83643916_542:843	82778386_12:302
		225352033	331007183			83719747_553:841	83311782_38:324
		225352166	331266257			83747240_589:876	83593373_41:327
		225352309	331271016			83942266_503:797	83594868_6:132
		225352314	331271108			83945035_32:136	83643916_41:314
		225377594	331649949			83945609_530:821	83719747_39:305
		225378607	331655796			83952188_498:792	83747240_70:305
		225389698	331699096			83955501_503:797	83942266_28:299
		225389963	331701003			84394152_534:833	83944326_45:149
		225548052	331703633			84496746_566:856	83945609_30:303
		225568801	332283825			84500873_501:796	83952188_24:295
		225573218	332289029			84516366_493:787	83952474_39:136
		225573219	332289038			84625688_523:816	83953368_45:151
		225573787	332289122			84684938_516:812	83955501_32:299
		225629189	332290443			85058238_528:823	84394152_31:307
		225630215	332297065			85375295_476:769	84496746_75:352
		225631013	332308209			85703288_499:794	84499734_35:135
		225631155	332359414			85704123_59:135	84500873_21:298
		225848206	332528425			85709962_477:767	84515914_34:144
		225856280	332638656			85710052_68:144	84516366_30:296
		225860043	332661818			85713289_543:843	84625688_37:300
		225860576	332662760			85715374_441:735	84684938_48:319
		225873003	332663734			86138627_501:794	84686319_5:140
		225873189	332664289			86139310_48:148	85058238_29:299
		225873679	332669757			86148743_534:832	85375192_11:134
		226225590	332708858			86157481_569:876	85375295_17:264
		226237526	332711522			86356936_554:848	85703288_20:298
		226303990	332796914			86741830_633:921	85709962_16:260
		226305733	332852538			86750551_555:849	85713289_42:314
		226306364	332877595			87119810_573:876	85715374_1:217
		226306443	332879553			87201166_479:752	86138627_29:301
		226325167	332879755			87307240_35:120	86148743_30:307
		226325168	332880946			88705332_539:833	86157481_61:349
		226326089	332881263			88797612_512:814	86158117_55:132
		226329833	333024830			88813639_547:852	86356936_30:330
		226357798	333030670			88854956_550:830	86741830_119:420
		226363657	333031195			88859073_520:818	86750551_57:333
		226480848	333367415			89054937_502:795	87119810_44:318
		226943548	333374749			89068998_60:155	87198706_11:126
		226945703	333376380			89069678_495:790	87201166_15:264
		226946233	333378069			89075915_548:844	87306669_605:906
		226946968	333379562			89091877_544:845	87306669_76:373
		226953756	333379874			89899181_507:792	88705332_27:316
		226954352	333383779			90020038_562:856	88797612_28:297
		227113519	333447859			90407219_529:832	88813639_41:319
		227364970	333602709			90411897_541:837	88854956_54:337
		227484895	333772337			90415513_562:859	88859073_14:297
		227486176	333975963			90420550_41:142	89053388_19:125
		227496756	333985857			90420831_560:855	89054937_22:304
		227498300	333989766			90421866_27:140	89069678_26:298
		227501931	333995066			90423354_555:850	89075915_41:317
		227505454	333998176			90580755_548:844	89091877_20:314
		227505598	333999596			91228373_533:833	89899181_51:237
		227506254	334109414			91776079_494:776	90020038_31:287
		227508050	334110755			91781876_547:835	90407219_28:303
		227508720	334126232			91790485_555:807	90411897_38:311
		227511707	334130789			91792064_537:837	90415513_33:328
		227518271	334133227			91976491_555:850	90420831_59:333
		227523910	334147743			92115042_581:885	90423354_45:331
		227543736	334345442			92117001_554:849	90580755_36:317
		227544797	334346360			93006003_522:810	91228373_29:305
		227545246	334364114			94309939_609:897	91776079_1:235
		227546936	334365179			94495757_569:855	91781876_27:301
		227547343	334565021			94500448_531:832	91790485_31:282
		227547357	334706474			94968516_24:123	91792064_29:314
		227549529	334835168			99080287_7:104	91976491_51:333
		227818265	335040943			99080726_505:798	92115042_64:347
		227818629	335045768				92117001_51:331
		227819693	335348075				93006003_37:301
		227832109	336053466				94309939_87:335
		227834298	336053606				94495757_99:350
		227834304	336055228				94500448_64:311
		227873033	336178802				95928918_612:919
		227874081	336233535				95928918_91:384
		227874402	336319107				95929135_53:114
		227875127	336391200				99080726_30:305
		227876688	336391299
		227876886	336394359
		227890315	336395473
		227892167	336399624
		227894039	336402237
		227894053	336407874
		227902790	336408648
		227904052	336408685
		228469795	336409464
		228471956	336410770
		228472140	336411396
		228474797	336416119
		228904264	336424269
		228905792	336424896
		228909329	337269880
		228911503	337278746
		228911550	337281860
		228911956	337293635
		228912319	337729395
		228915867	337742076
		228918888	337754318
		228918889	337754321
		228924511	337764380
		228924533	338216740
		228924921	338216797
		228925225	338708733
		228940585	338811160
		228942740	338823467
		228946112	338846748
		228946141	338847095
		228946745	339277016
		228953784	339328091
		228966411	339445868
		228969962	339451404
		228982480	339457764
		229011787	339457892
		229017851	339481531
		229073570	339482361
		229073612	339498986
		229082812	339629364
		229097064	339638203
		229103117	339727960
		229133424	339835253
		229173172	339835564
		229182206	339891767
		229187764	339998913
		229194339	340348226
		229199743	340348430
		229490068	340351579
		229493519	340353641
		229494790	340621191
		229495171	340730795
		229496362	340750501
		229524760	340752466
		229526049	340756353
		229530060	340770551
		229586654	340776531
		229587835	341594394
		229592835	341613532
		229818036	341633908
		229825201	341822797
		229825707	341849594
		229826380	341948850
		229826788	341950082
		229826878	341950182
		229826963	341956097
		229827037	342163265
		229828730	342163560
		229828835	342214010
		229829465	342223570
		229829533	342236386
		229829863	342306433
		237703358	342306439
		237712118	342834814
		237713031	342862588
		237713324	342865063
		237714460	342879909
		237716803	342904252
		237717040	343388623
		237717330	343390343
		237717802	343391253
		237720556	343402762
		237722014	343459959
		237723179	343522016
		237724868	343524408
		237726769	343920166
		237726821	343922565
		237728685	343923480
		237733388	344047814
		237740992	344198401
		237741303	344198876
		237741699	344205416
		237741911	344209538
		237742419	344328721
		237742738	344925359
		237743142	344998283
		237744045	345007528
		237744313	345015535
		237744318	345043111
		237744715	345045287
		237749950	345303108
		237770097
		237800596
		237807956
		237809015
		237816999
		238018256
		238019919
		238022078
		238062204
		238062245
		238650929
		238750985
		238753676
		238758949
		238782714
		238785914
		238794349
		238795974
		238797535
		238809587
		238809761
		238810104
		238852891
		238852899
		238852987
		238854226
		238854544
		238855349
		238896844
		238917037
		238920393
		238921999
		238924382
		239621061
		239621314
		239621328
		239623163
		239760508
		239760509
		239814009
		239816761
		239820719
		239909012
		239909035
		239918758
		239947223
		239989546
		240013237
		240013963
		240014747
		240017191
		240017195
		240143676
		240145760
		240850968
		240850971
		240850976
		240851210
		240851438
		240948168
		240949777
		240950346
		241518217
		241554265
		241762764
		241766723
		241835597
		241888678
		241889043
		241889316
		241890066
		242015494
		242206049
		242206061
		242206075
		242206077
		242206181
		242206193
		242206219
		242220740
		242240830
		242277637
		242279689
		242308846
		242310355
		242373715
		251771420
		251788369
		251788382
		251793526
		253563304
		253566587
		253569519
		253570205
		253572513
		253572635
		253573020
		253578029
		253579983
		253689630
		253689632
		253699462
		253701331
		253702646
		253771812
		253987675
		253988186
		253988226
		253988738
		253989568
		253990049
		253990984
		254000065
		254166862
		254167518
		254228233
		254234480
		254237210
		254243666
		254250389
		254303213
		254303661
		254303720
		254303724
		254361748
		254380568
		254380703
		254385565
		254411707
		254420049
		254444318
		254445515
		254450454
		254453817
		254457308
		254457332
		254458112
		254458979
		254459422
		254466999
		254472657
		254489559
		254494286
		254495672
		254510828
		254513378
		254513429
		254513445
		254513508
		254516161
		254520794
		254557935
		254558205
		254559723
		254669922
		254671045
		254671676
		254672788
		254672939
		254674115
		254779709
		254786405
		254804209
		254804262
		254805516
		254805859
		254820852
		254826459
		254882932
		254883399
		254883579
		254883912
		254884856
		254885177
		254966452
		254974255
		254975099
		254976737
		254977371
		255014194
		255016338
		255019312
		255020369
		255025461
		255036547
		255039122
		255067384
		255099618
		255099754
		255100573
		255102295
		255281844
		255281884
		255282863
		255284465
		255292198
		255292507
		255292740
		255305502
		255318551
		255326154
		255524954
		255526696
		255530815
		255533480
		255610997
		255655562
		255691780
		255692406
		255693036
		255693502
		255936977
		255994158
		255994362
		255994666
		256015477
		256078578
		256374419
		256375243
		256376009
		256377729
		256380164
		256384113
		256389305
		256390391
		256391016
		256544843
		256763527
		256819618
		256819750
		256820111
		256820195
		256826044
		256826274
		256826304
		256826764
		256827490
		256828560
		256829024
		256829150
		256829427
		256830077
		256830301
		256830869
		256831299
		256839128
		256841566
		256841567
		256843441
		256845027
		256845251
		256845751
		256847872
		256959932
		257052969
		257053689
		257057550
		257058117
		257065147
		257067752
		257083051
		257083723
		257092004
		257092507
		257092743
		257094308
		257125022
		257125760
		257126164
		257126478
		257388053
		257413799
		257417752
		257425727
		257431024
		257438655
		257440782
		257455840
		257456555
		257457515
		257457734
		257464960
		257465385
		257483080
		257485663
		257784013
		257790071
		257790517
		257790972
		257791149
		257791543
		257792474
		257792745
		257793678
		257865302
		257871192
		257880832
		257892016
		258406000
		258420175
		258424029
		258453580
		258512971
		258513313
		258516396
		258517086
		258517259
		258542351
		258591935
		258592635
		258593372
		258647287
		258647649
		259047596
		259501125
		259503000
		259508324
		259909429
		260103021
		260430621
		260437926
		260439291
		260493952
		260494108
		260554211
		260557399
		260557718
		260577079
		260579404
		260583765
		260584590
		260584838
		260588644
		260591284
		260593098
		260597718
		260599671
		260655885
		260664311
		260684689
		260770422
		260772657
		260773687
		260774122
		260786737
		260801982
		260880998
		260886917
		260888017
		260888193
		260888426
		260889136
		260889526
		260889967
		260890028
		260890121
		260891401
		260891612
		260892694
		260892705
		260904392
		260905921
		260906077
		260909880
		260910734
		260911222
		260914725
		261217317
		261220538
		261251919
		261318621
		261342591
		261342848
		261345672
		261364107
		261368908
		261391968
		261391972
		261392022
		261392033
		261401387
		261415348
		261415508
		261416077
		261418978
		261492799
		261494050
		261494835
		261753666
		261820033
		261820261
		261838485
		261839887
		261866915
		261867891
		261868734
		261879354
		261885685
		262037368
		262037723
		262038905
		262045209
		262046565
		262065865
		262066282
		262066431
		262066542
		262066845
		262066941
		262067690
		262068301
		262168002
		262183029
		262192539
		262200529
		262203308
		262369011
		262369013
		262369033
		262371825
		262372353
		262374376
		262375754
		262375756
		262382498
		262383641
		262403478
		264678758
		265762803
		265985334
		265990009
		268319173
		268324187
		268324193
		268326007
		268536214
		268595383
		268600423
		268601934
		268611087
		268612034
		268612063
		268612079
		268679101
		268680620
		268682723
		268683375
		269105068
		269105186
		269128974
		269129025
		269215175
		269215772
		269216362
		269216390
		269216456
		269216662
		269216816
		269216818
		269217012
		269218134
		269219642
		269468261
		269468758
		269468965
		269792112
		269796597
		269838214
		269955584
		269956587
		269958020
		269976217
		269976347
		269977844
		270015053
		270158583
		270208686
		270208695
		270284055
		270294838
		271499441
		271962051
		271962172
		271964737
		281180398
		281212268
		281336175
		281358275
		281358280
		281419924
		281422672
		281422699
		281423400
		281423861
		281423961
		281492255
		282850942
		282851716
		282851867
		282851880
		282852177
		282856087
		282856562
		282856608
		282856720
		282857226
		282860340
		282878721
		282879383
		282879610
		282880400
		282883075
		282889576
		282892563
		282904184
		282916220
		282916872
		283456296
		283457155
		283457200
		283457206
		283470880
		283479504
		283770035
		283770036
		283770677
		283778429
		283782661
		283782662
		283786974
		283787990
		283797286
[truncated: 1,725 more rows]

## Sheet: Sheet3
		Accession number of sequences used for phylogenetic analysis
		Fic	Doc	AT of GSATase	AR of GSATase
		429189	15789356	158313603_113:430	118578950_613:913
		3329425	15828875	288920337_93:409	117925159_574:879
		6274533	21224248	271964135_63:350	222053492_612:913
		10954607	21226651	296269241_64:347	298507411_613:915
		10956862	21241948	269127315_76:356	148266331_613:914
		10956911	21324253	300741285_90:446	78221298_614:915
		10957070	29348451	258591817_74:374	322421573_610:911
		13242061	29654266	86741830_119:420	197120008_611:912
		13471936	30172186	77163673_33:318	335420751_505:800
		13472455	37522304	184200736_71:372	77919765_609:919
		13474828	37526774	345014608_82:365	92115042_581:885
		13786587	38233394	302545991_87:370	262198868_546:821
		13990970	46446655	220933649_43:316	302869077_562:868
		15646199	46447107	297559907_61:375	289207485_550:850
		15838258	46487314	337765352_68:347	307546566_574:876
		16120251	49082444	292490331_42:318	311278034_532:830
		17158508	50119213	312195613_109:399	339000026_569:867
		17227997	51245888	300112848_40:318	294634627_533:828
		17227998	51892014	311895748_72:350	344343136_538:840
		18309825	52546922	336179083_111:404	220933649_553:852
		18450294	53712435	72161390_89:385	330469429_582:885
		19551366	53712459	344999254_72:342	146313092_530:829
		19703600	54293152	89091877_20:314	183597870_536:832
		20090976	54295401	111224546_128:416	308188136_531:829
		20094273	55380184	291451009_96:370	161506235_531:831
		20804215	56459746	329934943_64:343	344341384_535:837
		21228708	56962791	114321845_32:317	15803595_530:830
		21229691	58040271	320011147_70:342	197286205_532:829
		21231996	58583067	297194742_69:341	152971974_530:830
		21325592	66801775	297199213_66:339	293394306_531:831
		21910457	67925302	294628999_205:476	226327171_534:829
		22538253	70724819	254391510_70:342	119470537_518:815
		23098938	71065645	107104114_43:321	317493728_534:830
		24216651	78042837	334337353_90:387	329893850_521:817
		24372500	78188491	84496746_75:352	242238284_538:835
		24461719	78189430	325962970_57:353	344200387_541:832
		24940342	81428203	119716279_54:353	212711178_536:832
		25029493	83943559	328881950_69:341	329298664_531:831
		25029495	86143110	29832515_69:342	292490331_547:850
		25139439	87125444	336119898_62:349	121999126_533:836
		26989379	87125720	298507411_85:384	261342485_530:829
		27497182	88703803	291440043_66:343	134098203_589:879
		29347923	89893377	302534124_74:341	114321845_545:848
		30250050	90406666	254490127_13:296	159039118_575:880
		31983007	91199972	290961010_68:342	156932583_529:829
		34557505	91199973	254515997_25:316	94500448_531:832
		37522754	91201804	88813639_41:319	268590598_536:832
		37524745	91214736	344341384_31:310	123443858_534:830
		37527097	91772111	229820342_79:361	334563308_617:915
		38232966	91773194	146284163_45:321	300783153_563:851
		38234587	93569009	182439065_68:342	238060372_539:855
		38234851	94266386	152967239_129:412	188532579_531:829
		39995279	94971134	117928128_77:342	117618634_564:861
		39997281	108797812	104784057_38:318	254482724_547:839
		42520245	110005737	256825062_82:347	145595850_573:878
		42523203	110633209	330961126_32:321	308048279_538:832
		42523507	114320281	170724020_22:318	291618933_581:877
		42528141	114567783	309811076_70:342	317049593_531:829
		42561187	114797849	302560992_67:343	255022105_511:809
		46123435	116514161	88705332_27:316	315127635_518:815
		46124381	116624916	307546566_56:336	72161390_604:895
		46202822	116754626	289772039_65:344	322831349_532:831
		46205051	118470086	302550945_70:343	88813639_547:852
		46446154	118496895	226946508_46:321	88705332_539:833
		46447650	118498059	83643916_41:314	284991815_601:893
		49474589	118590817	339495879_45:321	300718445_531:829
		50954187	119026573	320103838_117:406	253991022_536:831
		51244212	119356491	284030561_68:346	288941817_535:836
		51245681	119510521	318059148_67:344	198282841_541:832
		51245903	119668690	333982557_41:316	27364073_532:832
		52840932	119963070	256390907_65:366	302524493_562:850
		53715136	121535883	335041528_12:296	257054809_561:849
		53715571	121605123	92115042_64:347	56461059_536:833
		53715596	121608537	308273397_31:313	120553709_546:848
		54294852	121608714	330972679_31:321	238755488_534:830
		54297514	121609379	333902365_44:321	336320503_580:871
		54302607	121726117	146305614_23:319	77361510_518:815
		55163166	123442302	289705606_69:388	254515997_539:835
		55380082	126660681	261854688_17:296	304312090_549:848
		56203543	126665694	197120008_84:382	343923228_539:838
		56459642	134300839	304312090_31:320	251788436_556:853
		56459794	145219939	336320503_80:366	145300451_547:844
		56461517	145588535	269956834_70:369	157372523_531:831
		56478772	146280123	220912360_58:353	296129962_579:870
		57505046	146296437	237785289_76:465	254787820_554:856
		57506003	147921750	269103514_37:312	332670744_578:869
		57506273	148263251	312958599_45:319	192359114_567:869
		58337419	148265619	317125157_79:357	37527824_546:841
		58697236	148643705	120553709_36:318	254391510_556:856
		60680306	148688540	78221298_87:385	259907110_531:829
		66807009	148807433	222053492_95:383	167856036_543:839
		66811064	148984623	118578950_94:384	256832711_604:895
		66815527	148993584	90580755_36:317	311693326_547:849
		66825297	149197482	237798220_32:321	90020038_562:856
		67458877	149203079	330501564_50:319	300724871_536:829
		67459299	149370848	332670744_79:364	238918490_533:827
		67459300	150003569	70734014_46:319	261867830_565:863
		67459700	150007594	296129962_79:365	332535120_520:814
		70727439	152965892	213967868_33:321	213965836_615:914
		71065646	152978501	255326248_120:452	126666768_547:848
		71558961	152991447	148266331_94:384	254360723_551:849
		71909566	152992329	77456692_45:319	269103514_542:827
		72384673	152993197	269794842_92:383	290474849_536:831
		75676295	153010032	322421573_88:381	152979154_557:854
		75760350	153871975	330807171_50:323	331697746_576:867
		75763279	153879451	300780768_61:355	229588018_552:852
		76802974	154244177	116670154_59:353	229820342_581:870
		77361893	154275188	119475328_21:320	269127315_572:870
		77361894	154488281	254448448_44:322	117928128_556:848
		77457308	154499099	126666768_37:319	300112848_548:851
		77919408	156740039	239917843_72:389	224825313_496:779
		78060141	157737794	163841197_69:366	85058238_528:823
		78187750	157827662	149378365_36:319	89091877_544:845
		78188165	158317123	282854361_60:353	90407219_529:832
		78484837	158317168	254427931_34:308	329119140_494:776
		78776428	159027012	344343136_30:309	256823360_533:836
		84494386	159046642	331697746_59:355	317125157_571:861
		84495080	159897128	289207485_41:311	330448760_548:843
		84503264	159897129	344941608_39:335	108800293_562:852
		84616910	159898197	288941817_39:308	212715937_597:890
		84623130	160872620	311693326_42:319	335041528_520:822
		85712055	160889562	90415513_33:328	340794062_592:899
		85712346	160944717	119025776_76:367	157963291_536:836
		85715333	161507508	153948696_10:302	301156624_565:863
		86142005	161616603	121999126_16:306	237809646_539:840
		86739386	163846798	308177842_70:356	145223497_565:855
		86750174	163852175	343923228_41:312	119716279_567:856
		87118268	163857828	345123284_30:307	240851521_566:864
		87302899	166368250	119964183_62:353	34497550_495:778
		87310911	167392796	189426641_91:384	256375059_554:838
		88602994	167394864	320533842_151:454	254448448_547:854
		88854464	167748612	330448760_40:317	212633696_535:835
		89892821	167749848	87306669_76:373	113971444_536:840
		89895515	167751767	226360306_64:356	38234243_611:907
		89896078	167767449	313836922_50:337	77163673_548:851
		90424885	168009149	254482724_34:318	269794842_597:890
		91082707	168187124	338754606_66:364	343519579_30:329
		91201850	168214009	171742999_65:361	53803450_532:830
		91201851	168998860	110835163_35:308	110835163_539:839
		91205275	169834686	271501857_21:308	284008581_538:833
		91217745	169846275	223936797_25:332	171742999_594:887
		91773201	170079628	258620841_28:306	227833561_579:872
		91773497	170749163	305681365_66:369	334697301_609:902
		91773595	170756339	238760047_15:302	226941063_492:775
		91785927	170782963	296119743_63:381	149907758_547:840
		91786226	171914295	238750938_7:302	119025776_600:893
		91791664	183221620	145595850_95:354	227114834_538:835
		91975390	183598731	307132388_20:301	300858905_609:902
		91978432	183602547	159039118_97:356	237798220_558:859
		92118335	184155401	329943914_72:366	119503615_545:838
		92119430	184201914	291618933_70:349	237785289_686:980
		93004790	186895147	310287413_71:365	149378365_546:848
		94271089	188038901	213692327_80:364	261337387_602:895
		95928313	189425626	253689767_19:307	262371664_489:790
		108563122	189439380	212715937_71:364	297559907_594:884
		108563123	189461026	339000026_57:336	83643916_542:843
		108760477	189462375	251788436_40:325	255326248_671:976
		109900476	189499783	330469429_101:363	308273397_543:846
		109947482	189501449	213965836_78:394	295395963_563:851
		110597356	190570856	119503615_38:321	119475328_551:851
		110597769	193213341	340360174_116:420	261492508_567:865
		110598868	194337600	227548852_45:341	323491174_532:832
		110800923	196228126	145296186_78:382	104784057_550:850
		110834687	206562903	148272817_60:363	218781207_553:852
		110834688	209524839	312140225_69:351	152967239_631:921
		111020102	209963443	38234243_71:390	308234941_645:948
		113460362	210623099	25028682_78:386	165976397_550:845
		113460586	213583669	134098203_82:368	197334250_537:838
		114564993	213619210	257068817_72:382	262275003_539:834
		114570865	213622514	297626761_65:352	25028682_607:901
		114775626	213692311	157372523_33:303	253999285_514:797
		114777741	213855496	238789187_7:302	227548852_562:855
		114797383	218247745	340774545_62:353	326794170_554:854
		114883614	218260224	308048279_33:311	334337353_601:897
		115358961	218284177	311742907_63:328	257095598_543:829
		115522725	218439829	343492063_32:307	225021840_260:553
		116328745	218507958	156932583_24:300	336450175_546:844
		116491432	218682442	110806940_36:331	15602240_568:865
		116512537	218711062	170782009_60:363	258591817_605:898
		116629378	218780425	326773198_155:452	227503217_579:872
		116695428	218782596	322831349_33:303	54307661_541:838
		116749488	219398140	238060372_55:320	258653317_581:852
		116751280	219670013	302869077_75:343	183601589_607:900
		117676184	219683592	54023629_61:351	343500443_532:832
		118471099	219851985	238793668_16:302	209696085_531:832
		118580276	219882665	262275003_23:307	89075915_548:844
		119475196	220918158	293394306_33:303	119943974_532:832
		119855146	220930871	154251402_42:325	309972797_567:880
		119896301	221067410	284991815_84:382	184200736_590:883
		119898593	223557946	157148612_7:302	336123337_539:833
		119946168	224367254	117925159_62:344	85713289_543:843
		120553382	224540254	172040972_138:429	255324859_579:876
		120555568	225164485	336247229_26:301	113461361_573:873
		120556288	226225492	113971444_28:313	120404566_564:854
		120610193	226326195	335420751_17:270	324999226_389:677
		120610201	226326906	237809646_40:315	296269241_565:856
		120613263	226365361	260578164_60:351	261854688_523:826
		121533325	227515124	336123337_23:306	52425333_567:866
		121582545	227533597	54307661_37:311	149191288_538:834
		121583001	227540704	220925322_30:324	119775795_536:832
		121586103	227544814	153003971_63:349	90415513_562:859
		121604801	227545227	332140884_40:335	74316521_496:779
		121606152	227547186	323491174_25:305	226946508_553:851
		121606867	227550062	255324859_57:358	170691358_529:817
		121607008	227551437	296104711_9:301	237747045_512:795
		121608985	227555949	260771255_30:306	127511562_534:839
		121635641	227827039	127511562_36:311	15609358_564:855
		121997296	227874182	108800293_70:340	326382481_554:845
		124009630	227874967	118470599_70:348	337765352_561:857
		124485731	227878957	336314504_36:305	325266344_502:783
		124514538	227892056	169629009_69:341	186477255_529:817
		125718415	227892169	224371830_33:314	260771255_534:834
		126173815	229581536	343500443_28:305	88859073_520:818
		126179417	229587073	78485838_26:275	254490127_520:821
		126180204	229815254	95928918_91:384	227504623_590:883
		126650887	229826010	262202979_74:360	121730103_535:833
		126663431	229826680	161616193_23:302	126175642_536:837
		126663814	229827318	260907370_85:364	284030561_560:848
		126668846	229827536	261342485_28:301	213692327_597:890
		126726429	237654634	296139218_68:351	226307135_573:865
		126730711	237744864	261253876_23:305	261211534_535:833
		134045666	237751085	336325278_101:395	156973187_533:833
		134298802	238020111	197121521_61:349	111018179_573:865
		139438367	238760746	323499435_31:305	291614554_504:803
		145220897	238855348	209964924_24:319	152980955_504:785
		145596553	238897504	226307135_71:352	118470599_570:860
		145600443	238918809	117618634_57:335	71281047_534:837
		145630070	238921874	345300865_9:301	118466976_564:859
		146280229	238921875	37527824_15:303	261253876_533:832
		146301187	242222136	119943974_28:303	300741285_665:988
		146307209	242281204	300718445_31:301	260578164_572:864
		147668840	251798644	77919765_88:383	262202979_581:873
		148243798	253579671	254501117_28:314	187922735_529:817
		148243872	253990545	254507519_26:305	153003971_569:876
		148262509	254372255	238755488_32:302	312140225_572:864
		148262676	254425486	90423354_45:331	333909101_557:856
		148264778	254430831	149191288_20:306	332288747_557:854
		148265105	254438708	218781207_49:324	336314504_536:831
		148265107	254514656	152971974_31:302	226954455_489:790
		148266158	255015813	257054809_71:340	323499435_533:831
		148271174	255023029	260775188_29:305	253996747_508:791
		148360232	255023581	27364073_29:305	145629064_268:567
		148377910	255323372	254283975_25:317	167625478_536:836
		148927248	255324896	149907758_42:315	163750920_534:839
		148927904	255940570	239992959_39:322	343492063_534:834
		149020299	255971037	238796957_37:307	152995137_557:857
		149195754	256372413	146313092_24:301	260913626_567:865
		149195793	256380413	332307941_34:310	334133141_506:788
		149195902	256389798	227503217_58:358	54023629_572:864
		149199026	256390899	167625478_33:312	343924140_557:849
		149277601	256426013	294634627_23:299	114564422_534:832
		149376501	256819619	300858905_66:388	333902365_554:854
		149914801	256830087	118587759_44:337	312881699_530:830
		149917225	256844072	328544517_43:332	260771900_533:831
		149920499	256963152	145223497_71:343	88797612_512:814
		150005987	257075468	237729974_8:302	91776079_494:776
		150026196	257372976	156973187_29:305	237749198_516:798
		150401094	257457127	333909101_49:328	296166101_564:857
		152968310	257460984	238918490_24:299	310287413_597:890
		152990872	257790065	120597688_26:313	283783389_626:920
		152993694	257866911	126175642_28:313	153874597_37:341
		152994317	257868436	157376965_36:311	319949644_411:702
		152998020	258404498	198282841_36:310	157376965_534:839
		153003968	258513288	157963291_33:312	146284163_554:854
		153207259	258516166	170725091_38:311	146305614_553:853
		153811513	258539336	85058238_29:299	134094098_510:790
		153870740	258546306	83593373_41:327	239917843_607:902
		153871374	258593460	295395963_65:349	15827859_574:865
		153873101	258652083	296116757_49:325	270157774_517:802
		153873102	260103220	253991022_28:303	197121521_568:876
		153873679	260437257	261337387_84:369	145296186_603:897
		153874918	260577172	242238284_20:307	329914121_520:802
		154247306	260590011	340000718_19:302	33152727_543:840
		154487985	260774357	56461059_21:307	291440043_557:859
		154498867	260888397	170738619_31:324	300310752_531:814
		154499739	260891330	317049593_32:301	91792064_537:837
		154504773	260904044	291302361_11:339	254283975_539:831
		154505383	261349546	87119810_44:318	294139314_541:846
		154688097	261415472	88854956_54:337	344999254_556:856
		154705985	261415745	343924140_53:336	254507519_533:831
		154707149	261417468	258653317_61:362	334144477_508:803
		154707621	261420045	336310237_27:313	336325278_616:908
		156936404	261492827	239831457_42:328	73540733_581:868
		157147665	262383634	229817535_76:365	302534124_555:855
		157502096	265767600	209696085_28:305	118617029_565:856
		157737317	266619053	256375059_72:333	336179083_617:910
		157737318	268323486	334563308_101:396	124265435_524:815
		157827040	268325403	92117001_51:331	94309939_609:897
		157827120	268680042	120404566_76:342	260775188_532:831
		157827284	269928452	109899902_33:310	288920337_622:910
		157827285	269941549	260771900_29:306	254820943_564:855
		158312184	269955061	297243402_54:347	294338556_499:788
		158521853	281355135	333892182_32:307	171060189_529:814
		159046558	282601200	283787180_30:299	182439065_556:856
		159477829	282856267	218708453_30:307	300780768_576:869
		159904451	282891703	343512693_29:305	163804056_130:430
		160873493	283478420	114564422_39:311	328881950_555:855
		160892761	283769277	269967421_37:313	333918925_559:851
		160892774	283957104	188532579_31:301	262374914_487:788
		160939172	284007119	302524493_72:341	342806102_534:834
		160942292	284046811	311278034_32:302	82702187_508:792
		160944221	284989323	334705908_38:315	195940838_4:228
		160946550	288559336	197286205_18:302	240168294_563:854
		160946646	288573764	253999285_4:282	107104114_555:855
		161830903	288800166	163750920_33:311	285017143_447:742
		162448152	288929140	145300451_41:318	337281370_532:818
		162452187	288962576	28897197_28:305	71908943_500:782
		163747877	288963119	168702639_57:352	187929961_544:831
		163754372	289164290	163802707_29:305	302550945_557:859
		163754583	289423855	256832711_109:390	170725091_535:839
		163783542	289580325	153009990_42:328	297199213_553:855
		163785234	289809216	326382481_51:333	238022483_505:785
		163790660	289812610	90407219_28:303	227488456_560:847
		163794268	290477320	188579671_42:331	17547375_546:833
		163868792	290960014	343503712_29:305	333982557_540:842
		163937905	291288716	329893850_34:300	194289232_593:880
		164687994	291296726	148979392_31:307	343503712_532:830
		165905669	291301813	304396857_32:301	50083831_495:796
		165925138	291435181	146339745_54:332	113867147_555:842
		166033371	291439351	227833561_62:358	229817535_598:891
		166157051	291457846	302879252_6:282	256390907_586:924
		167537042	291519247	259907110_26:301	333990319_573:869
		167567609	291524026	334697301_66:388	84496746_566:856
		167588243	291528091	333918925_43:338	290961010_556:863
		167621632	291539612	119775795_35:311	331006193_413:718
		167621645	291545714	329298664_33:301	119964183_571:863
		167628181	291563416	284109364_84:389	296139218_571:870
		167628721	291565963	227504623_59:369	325962970_571:863
		167629245	291614886	152995137_44:328	296395140_596:887
		167748865	292493362	88797612_28:297	169629009_562:853
		167750094	292653804	294139314_44:318	332307941_548:847
		167750178	293194684	53803450_30:308	126642929_425:726
		167754449	293412872	84394152_31:307	29832515_556:860
		167765768	293569760	300724871_33:303	332140884_570:870
		167766896	294012932	90420831_59:333	109899902_548:834
		167767197	294055597	254820943_76:342	332284686_519:810
		167767451	294508847	227496265_123:411	296119743_602:899
		167768597	294614519	317509099_73:353	172040972_655:1008
		168184350	294673501	344200387_35:310	168702639_640:937
		168213641	294777970	197334250_17:311	116670154_571:863
		168487083	294781955	312881699_25:303	291302361_552:831
		168487085	294788519	91792064_29:314	309811076_557:844
		169351165	295106268	254787820_37:324	271964135_564:855
		169825102	295135122	323359895_65:360	87119810_573:876
		169838226	295396876	255022105_4:284	121634100_497:779
		169838763	295697704	148254525_42:331	239987207_556:856
		170086622	295837359	209885689_44:332	308177842_574:866
		170107025	295841045	300783153_73:342	163841197_584:873
		170571563	296118730	86750551_57:333	320011147_556:856
		170596782	296141963	334144477_23:282	333375177_500:780
		170690726	297162126	75675392_56:331	294788740_498:779
		170717690	297205954	296535644_1:275	340788435_517:799
		170717739	297562848	227488456_43:339	295839311_354:654
		170718969	297584481	226327171_32:302	297538845_512:794
		170722113	297620250	154247447_45:331	339482270_513:800
		170748940	298245893	163849778_35:331	311742907_542:831
		170782952	298372683	94500448_64:311	160896299_515:804
		171057584	298385846	148259170_37:314	333892182_544:844
		171742624	298528475	323137133_34:323	343967879_496:778
		171742758	299144925	290474849_33:303	262371069_487:788
		171743186	300087207	317493728_34:301	239818118_533:818
		171779052	300173807	15609358_76:342	294786887_616:912
		171779085	300313055	316934888_48:333	134294815_528:816
		171913772	300362792	212633696_37:312	289772039_558:860
		171914712	300704997	114706875_60:334	220912360_571:863
		172041539	300712923	340794062_62:371	317403443_520:807
		172057434	300780884	192359114_32:328	121606786_530:816
		182677290	300866691	288959223_35:328	294669415_494:775
		182677380	301321626	268590598_30:303	312795183_553:842
		183602544	301633561	189426641_620:914	332531151_557:848
		183980614	302038243	23012222_40:330	326330342_351:643
		183981957	302340631	296166101_75:342	239996564_31:332
		184153636	302390287	307945462_47:335	188989974_522:815
		186896903	302405325	71281047_36:306	153009990_552:846
		187940161	302498616	333990319_74:351	71065774_523:823
		188583303	302557927	30249308_5:285	111224546_629:917
		188588762	302870739	88859073_14:297	319764895_511:801
		188589479	302878639	162149195_90:374	224371830_550:847
		188591801	302898283	13476391_46:331	302560992_557:858
		188994454	303233324	27378244_43:333	293604494_522:809
		189218138	303247337	293192644_57:334	345014608_579:936
		189218364	303258194	15964777_31:330	289812354_1:257
		189423173	304382529	258545929_20:291	121611734_508:797
		189423268	306826262	126441166_9:280	78485838_497:797
		189423918	306831716	337269825_44:331	340027576_494:798
		189425896	306831717	332288747_19:311	323359895_573:857
		190150188	306836836	150395864_31:330	330815610_529:817
		192289524	307153771	240168294_73:340	329934943_557:863
		192292424	307245143	269219466_58:378	56475952_542:823
		192361471	307245144	294790849_88:395	241756366_82:372
		193075936	308067042	338988824_29:256	325982777_513:800
		193211780	308274484	319786036_32:310	119897584_497:780
		193214521	309750864	319784550_43:329	344941608_562:878
		193297473	309800158	183601589_83:374	302879252_502:784
		194098842	309811387	339835728_35:252	89899181_507:792
		194334892	311029142	315604292_60:334	255321123_487:787
		194335089	311741432	302036731_68:363	88854956_550:830
		194337467	311741658	118466976_78:342	258545929_523:815
		194445845	311896060	332535120_24:298	311895748_578:873
		195953870	311900563	315655261_73:357	269956834_583:884
		195997781	312114395	82702187_6:281	121596303_513:800
		196005515	312870626	167563992_11:282	241764380_516:803
		196233215	313112147	295675586_9:284	332381804_550:822
		197121018	313472914	261344802_34:303	317509099_572:863
		197294845	313672540	326794170_92:320	341938677_503:796
		197302206	313674239	50954690_64:358	319786036_536:828
		197303344	313896953	119897584_1:273	319778297_504:791
		197337089	313900127	115523957_47:331	149204610_499:794
		199598329	315165829	217976387_44:325	91790485_555:807
		199598483	315172534	297571307_22:299	148560206_552:846
		206582173	315226443	148560206_46:328	114331261_513:800
		207093162	315452421	163759097_32:330	269219466_594:884
		207093597	315608529	114331261_7:283	332524670_489:779
		207110382	315638760	312115809_45:320	30249308_513:799
		209364046	315642403	330900818_32:290	319944567_531:824
		209524195	315657811	299133556_55:332	126441166_523:811
		210621245	316932890	227821362_34:330	85703288_499:794
		210623071	317121077	167856036_34:306	319796499_530:819
		210630767	317123516	338973961_43:327	294790849_628:923
		210635397	317479479	296395140_100:377	260221925_501:788
		212212723	317502943	110633258_48:338	323142894_552:848
		212223960	317505864	39935002_53:333	120613288_514:801
		212640478	317506085	95928918_612:919	217969638_505:781
		212640480	319744179	114328615_2:285	158313603_643:974
		213159337	319775914	262198868_27:318	336119898_562:847
		213586073	319935918	183597870_34:303	50954690_577:859
		213692074	319940333	291614554_22:283	122879334_523:816
		213692551	319943128	240851521_44:317	257455412_515:818
		213693251	319943208	21233028_36:299	163856279_525:811
		213857424	319955091	320093800_29:306	319784550_552:848
		213863068	320109082	91976491_51:333	289676273_3:227
		213961987	320353597	315127635_16:298	225024749_499:779
		213965655	320450647	238026292_9:285	154251402_548:845
		213966024	322379311	262371664_2:275	333367694_532:824
		217968910	322691233	165976397_21:296	325917412_523:816
		217974627	322700523	339482270_6:285	54293662_527:809
		217977350	322806652	314966379_9:217	187478872_514:800
		218133481	323136319	91781876_27:301	149927210_501:789
		218133936	323143343	254360723_18:297	303256611_508:794
		218134409	323357566	134294815_12:284	217976387_549:845
		218282611	325000621	171464084_12:286	319940925_539:830
		218282988	325262352	158422763_52:338	114706875_562:858
		218283832	325263084	262374914_3:275	119384899_494:798
		218458845	325263202	254471645_62:346	83952188_498:792
		218509714	325263203	56475952_47:314	84516366_493:787
		218511033	325271103	77361510_24:298	260906821_227:516
		218516377	325284528	322514711_16:296	83945609_530:821
		218529075	325686140	323524812_9:283	148272817_576:857
		218533428	325970405	339021801_65:338	297571307_509:793
		218677315	326334904	15827859_83:352	86741830_633:921
		218781913	326383663	227875555_118:405	291280502_521:807
		218887385	326790399	325917412_37:300	298290748_559:852
		218887654	327305499	34497550_6:249	325068925_418:733
		218961917	327405119	119470537_24:298	227496265_627:941
		219669353	328467015	52425333_46:320	297194743_1:230
		219683589	328698756	144898143_193:477	162450037_573:882
		219851974	328884056	118617029_76:342	126462068_499:793
		219870747	328947280	294786887_93:383	337269825_554:850
		219882582	328950811	323142894_45:322	282854361_565:843
		220905618	329115023	330993822_64:336	312195613_612:940
		222053300	329848986	298252664_37:254	126725282_498:793
		222108971	329902008	145589955_13:287	320533842_669:984
		222109171	329965239	167847170_14:255	163759097_554:847
		222153910	329965298	190572538_34:297	83593373_549:850
		223043325	330465819	170691358_9:283	89069678_495:790
		223940004	330507572	338739187_49:344	163794303_551:849
		223983264	330508000	308234941_120:413	27378244_557:852
		223983888	330836112	169632431_2:275	56697370_503:796
		224024652	330995095	284008581_36:305	260433421_506:799
		224071644	331271108	298290748_54:334	145589955_511:816
		224368055	331699096	307728525_9:282	313673821_529:812
		224368057	331701003	317050474_67:353	307945462_558:856
		224476132	331703633	213610064_23:273	320160714_737:1079
		224540311	332283825	152979154_31:311	296535644_508:798
		225022100	332290443	325921091_37:300	91976491_555:850
		225076505	332638656	240850130_44:330	325292360_555:849
		225155237	332711522	83311782_38:324	146277225_499:793
		225158928	333024830	336322361_19:294	13476391_554:850
		225163482	333030670	163782510_42:318	227821362_553:847
		225163905	333031195	74316521_5:272	291288661_527:812
		225352314	333374749	221133433_13:304	148254525_554:849
		225548052	333376380	89054937_22:304	338973961_550:845
		225629189	333378069	315498975_46:327	340774545_565:843
		225631013	333379562	256823360_14:307	83311782_547:843
		225631155	333379874	338823649_33:332	340360174_637:951
		225873003	333447859	325982777_9:285	110633258_561:856
		225873679	333602709	50083831_12:284	75675392_554:849
		226225590	333995066	186477255_11:281	99080726_505:798
		226306364	333998176	262371069_2:275	146339745_555:850
		226325167	334565021	182679199_52:334	264680881_515:772
		226325168	334706474	262380188_2:274	300022660_554:857
		226943548	334835168	301156624_51:320	329943914_581:896
		226945703	335040943	304393602_34:318	254293646_518:804
		226953756	336178802	330815610_10:282	221133433_547:849
		227484895	336319107	149175357_35:312	154247447_564:848
		227496756	336391200	317050474_569:871	255262712_495:790
		227505454	336391299	212711178_38:303	149914612_500:795
		227505598	336394359	116619214_32:312	92117001_554:849
		227506254	336395473	167571135_22:244	336322361_512:810
		227508050	336399624	33152727_20:292	190572538_521:813
		227508720	336409464	226954455_4:275	222148028_560:858
		227544797	336424896	296445009_41:324	149175357_759:1026
		227547357	337281860	110680010_29:298	296445009_547:842
		227549529	337293635	122879334_37:300	313836922_549:827
		227818265	337729395	340778797_67:348	315655261_571:909
		227818629	337764380	329849809_46:326	86138627_501:794
		227832109	338216797	339503175_31:298	84500873_501:796
		227834298	339277016	148360668_38:299	299133556_555:837
		227834304	339451404	91776079_1:235	329849809_550:841
		227876688	339498986	301058686_844:1126	114797463_500:760
		227894053	339629364	85713289_42:314	116251209_554:848
		227902790	339638203	237749198_56:279	192290535_556:851
		228471956	339727960	258542006_58:334	338780292_23:244
		228472140	339891767	126725282_31:301	90420831_560:855
		228474797	340353641	291288661_19:294	294677936_500:795
		228911956	340750501	113461361_51:320	150395864_553:847
		228912319	341613532	253996747_16:256	144898143_700:994
		228918889	341822797	90020038_31:287	46202190_88:384
		229073612	342214010	261867830_46:319	114569496_545:829
		229490068	342223570	291280502_17:289	254510312_501:794
		229493519	342236386	49475275_36:323	222085321_555:835
		229818036	342306439	294677936_32:302	114328615_519:816
		237723179	342879909	315634581_46:319	328544517_556:853
		237744045	342904252	319406906_45:323	90423354_555:850
		237744313	343459959	163867924_38:323	315498975_553:846
		237749950	343920166	336450175_77:313	254460807_488:783
		237800596	344198876	84500873_21:298	315604292_550:833
		238062204	344205416	107021818_74:334	158422763_572:857
		238753676	344328721	329914121_18:285	325110546_802:1084
		238809587	344925359	257095598_53:297	312115809_546:829
		238809761		170750432_51:331	206586836_1:205
		238810104		270157774_72:290	209885689_555:845
		238852891		167586222_21:246	259418760_501:794
		238852899		260433421_38:306	338739187_568:871
		238852987		85715374_1:217	148259170_537:823
		238920393		114569496_46:319	298346716_571:916
		239621314		297538845_19:257	182679199_558:851
		239760508		85703288_20:298	163747058_503:798
		239760509		319405332_48:323	118587759_561:858
		239816761		145642151_48:324	49474038_547:841
		239820719		161525811_25:286	319408252_547:841
		239909012		126642929_0:213	296113358_513:816
		239909035		319898569_44:324	254501117_538:835
		239918758		116251209_30:330	114762918_510:805
		240017195		254253176_67:327	260574671_503:796
		240850976		237747045_48:275	297183137_554:819
		240851438		300310752_63:297	126735900_464:759
		241766723		260913626_43:320	162149195_615:925
		241888678		114762918_41:312	254476139_530:831
		241889316		312795183_28:279	256825062_561:837
		242206049		71908943_9:253	323137133_546:841
		242206061		126462068_27:302	126740645_501:794
		242206075		148652787_13:315	115523957_555:849
		242206193		340788435_50:278	260426148_500:795
		242206219		15602240_50:320	302382000_543:833
		242220740		49474038_36:323	297626761_564:846
		242277637		89069678_26:298	171464084_509:809
		242279689		126735900_2:265	254439943_513:808
		242308846		300022660_40:331	297182939_553:814
		242310355		163794303_38:325	213586214_423:659
		251771420		254293646_25:292	83942266_503:797
		253699462		149204610_29:298	114771203_494:785
		253701331		226941063_8:240	302036730_326:599
		253702646		190891007_30:330	154508902_550:833
		253988226		325068925_1:203	197106147_537:827
		253988738		94309939_87:335	126729895_499:794
		253989568		152980955_41:270	320093800_521:806
		253990049		134094098_47:275	84684938_516:812
		254166862		83952188_24:295	254449442_495:790
		254228233		227495195_70:351	85709962_477:767
		254303661		343519573_100:323	254488913_500:794
		254380568		126729895_29:301	288959223_551:850
		254380703		149914612_46:301	330993822_572:880
		254411707		325110546_82:356	310814714_43:337
		254420049		62289576_0:216	254468818_456:731
		254444318		217969638_14:252	227875555_619:935
		254445515		84516366_30:296	240850130_554:847
		254457308		84684938_48:319	110680010_498:792
		254457332		197106147_39:311	319405332_547:841
		254458112		209548530_30:330	339503175_498:792
		254458979		222085321_31:331	116747463_497:775
		254459422		260426148_36:300	118595062_496:778
		254466999		254449442_29:301	254471645_570:867
		254513429		304321186_34:298	149185106_471:744
		254513445		327398935_52:326	319403895_547:841
		254513508		83942266_28:299	49475275_547:829
		254516161		222148028_38:337	254417894_549:839
		254520794		334133141_4:248	163867924_546:840
		254557935		86356936_30:330	296122571_857:1142
		254786405		297183137_98:368	319898569_548:842
		254966452		297182939_97:368	337286437_518:782
		254977371		224825313_12:248	302545990_1:177
		255025461		260574671_28:304	85375295_476:769
		255036547		319408252_38:323	114776239_503:779
		255039122		320160714_71:337	296282105_471:762
		255292198		254417894_50:323	296116757_561:854
		255326154		194289232_72:318	304321186_522:798
		255526696		146277225_31:302	304393602_543:817
		255610997		254476139_57:329	341613417_475:766
		255655562		254510312_29:301	340778797_588:875
		255692406		343462904_35:305	326389170_484:775
		255936977		187929961_13:264	254465843_503:796
		255994362		241664071_15:264	345136303_476:767
		255994666		162450037_32:303	339295136_1:178
		256374419		334194962_36:275	77918966_282:550
		256375243		340027576_34:296	295688447_538:823
		256376009		163747058_31:301	307719012_295:589
		256377729		254460807_20:291	257068817_593:912
		256380164		295688447_40:313	167647839_539:822
		256389305		99080726_30:305	220925322_551:842
		256390391		113867147_11:262	103487666_478:772
		256391016		238022483_7:239	16126985_566:851
		256826044		326559698_65:294	334139782_480:772
		256826274		313673821_17:293	334345167_476:755
		256826304		83945609_30:303	227495195_568:846
		256826764		73540733_59:292	320103838_652:934
		256830301		167647839_32:313	339411536_297:588
		256831299		126740645_29:301	148556823_491:769
		256847872		167740056_1:195	344225372_15:166
		256959932		213586214_2:194	163849778_557:851
		257052969		259418760_36:301	301058686_321:602
		257053689		285017143_12:223	209964924_541:842
		257065147		324999226_1:166	89054937_502:795
		257067752		86138627_29:301	159044324_503:803
		257083723		159044324_29:302	339021801_581:893
		257125760		254465843_29:301	87201166_479:752
		257126478		148556823_19:278	218515443_0:191
		257388053		333367694_83:315	170738619_551:842
		257413799		16126985_67:341	332187153_473:750
		257440782		56697370_31:301	258542006_577:887
		257457515		225849735_22:292	94495757_569:855
		257464960		71065774_31:301	294086047_562:853
		257485663		255262712_30:298	170750432_557:850
		257790071		119384899_39:296	189219125_486:726
		257790517		93006003_37:301	149924514_688:931
		257790972		319789447_53:319	332086948_533:744
		257791149		296122571_139:409	42521811_400:614
		257792474		254488913_50:299	294628998_85:225
		257792745		116747463_6:278	238750937_0:129
		257865302		333375177_52:254	345123284_533:747
		257871192		302382000_46:317	4469320_558:784
		258424029		319949644_3:190	289705090_7:91
		258512971		149927210_48:235	167948207_2:173
		258516396		188996782_18:293	289705606_606:782
		258542351		225848933_21:292	213029075_0:97
		258593372		289547901_44:319	114848859_202:423
		259047596		288818061_46:317	291451009_584:778
		259909429		332524670_31:227	270316592_0:118
		260103021		294669415_3:245	32474489_153:352
		260439291		302518661_192:353	145642154_9:110
		260493952		218458590_24:245	213021574_0:93
		260554211		239818118_28:261	238750938_533:674
		260557399		337286437_37:296	23012222_556:761
		260557718		343967879_10:238	153827471_535:662
		260597718		225024749_51:243	213582159_0:67
		260664311		289750816_2:184	345123283_1:68
		260684689		163856279_2:244	344225373_291:417
		260774122		294788740_4:243	312964044_81:183
		260786737		257455412_65:296	148556822_226:406
		260886917		325266344_54:245	289570338_564:672
		260888017		121606786_71:259	218659281_0:67
		260888426		332381804_23:264	254459661_40:135
		260889136		332531151_58:269	302545991_584:687
		260889526		319796499_52:258	254442413_6:129
		260890121		171321100_4:195	260431485_34:149
		260891401		221069807_45:250	13474440_8:137
		260891612		187478872_9:245	319779935_52:137
		260892694		311105316_5:246	254454604_41:174
		260904392		330999249_55:260	86139310_48:148
		260905921		94495757_99:350	171914691_6:119
		260906077		87306669_605:906	254436503_41:213
		261251919		160896299_45:258	189218779_47:120
		261342848		334345167_8:259	254472092_38:133
		261345672		345136303_10:259	294085165_47:155
		261364107		338780227_6:247	126732334_44:110
		261368908		317403443_6:245	149915372_44:135
		261415348		294012659_9:260	301058661_29:90
		261415508		121596303_55:255	89068998_60:155
		261494050		289806133_13:180	225021840_0:39
		261867891		261378595_53:251	337264724_14:137
		261885685		293604494_4:245	299132879_60:175
		262037368		121611734_47:243	259416431_14:118
		262037723		118595062_10:269	328545863_55:140
		262066431		294086047_51:324	85704123_59:135
		262066845		332284686_8:246	114707346_80:163
		262383641		91790485_31:282	126724979_35:135
		262403478		307719012_822:1093	220921155_150:223
		264678758		124265435_65:259	83945035_32:136
		268324187		294338556_42:225	170740425_43:125
		268324193		114797463_50:274	253573312_20:133
		268326007		337281370_60:262	149200755_66:135
		268536214		89899181_51:237	163849787_48:125
		268611087		171060189_62:252	319951001_26:94
		268679101		241764380_49:252	254295439_44:145
		269105068		332187153_55:260	307943361_70:141
		269128974		260221925_44:245	110636357_29:108
		269129025		329119140_54:240	261218146_52:137
		269216362		319764895_55:255	114764208_33:129
		269216390		223936796_39:311	153007502_68:133
		269216456		114771203_81:289	169630319_18:84
		269216662		120613288_44:258	169832143_314:413
		269216818		145629065_7:196	99080287_7:104
		269217012		339411536_821:1091	222084682_50:156
		269218134		332296004_53:322	170749943_23:126
		269219642		325294811_58:322	239830994_92:172
		269468758		283781337_597:901	333919229_33:142
		269468965		103487666_13:264	260062631_298:419
		269792112		114776239_68:284	209547642_2:155
		269838214		319778297_10:244	213026389_0:66
		269955584		295839311_0:140	90420550_41:142
		269956587		254468818_52:250	158421962_103:190
		269958020		85375295_17:264	296171450_19:81
		269976347		149185106_43:261	320106227_37:118
		270158583		189219125_25:285	329847428_40:132
		270208686		87201166_15:264	296448846_28:114
		271962051		319940925_47:253	283781890_33:117
		271964737		341613417_17:264	134296031_11:97
		281212268		319944567_64:232	256832214_26:91
		281358275		334139782_14:257	218674357_46:155
		281419924		195953215_41:293	206586835_560:623
		282851880		167721085_4:155	338972269_25:136
		282856087		326389170_24:268	288941756_44:118
		282856562		296282105_45:260	209883288_45:156
		282856720		330902778_8:146	145642153_0:46
		282879383		149924514_77:335	114770139_69:140
		282883075		85709962_16:260	172060969_11:99
		282889576		315179138_30:236	270316800_44:132
		282916220		163784584_182:442	145642152_175:232
		283457155		15606837_29:182	27376027_88:207
		283457206		15606837_416:673	323137182_33:174
		283770036		39998467_613:840	218679484_40:139
		283778429		331006193_5:120	254501628_39:133
		283782661		225849735_524:784	167643982_33:170
		283782662		289547901_556:806	227820619_54:147
		283956929		288818061_551:803	85710052_68:144
		284028536		32474489_729:1020	150395259_34:135
		284037049		163782510_553:807	189424464_62:178
		284038337		326330343_77:258	154254033_45:131
		284039423		225848933_524:781	39933668_33:155
		284042478		188996782_524:768	90421866_27:140
		284043654		195953215_523:770	118591469_7:133
		284043833		42521811_6:194	334696685_307:401
		284047133		167948107_0:101	325523572_10:98
		284053290		116619214_526:771	295687464_31:133
		284055136		110643297_11:213	148258814_22:140
		284097621		330003965_5:119	114797974_71:150
		284108341		326330342_38:137	94968516_24:123
		284172833		344225374_36:204	302381407_21:115
		284989186		330003943_31:184	182680031_52:162
		284992156		283781337_88:367	87307240_35:120
		288550246		325294811_548:778	32472257_30:124
		288554251		319789447_644:777	115522288_35:138
		288559479		163784597_10:175	304393801_75:160
		288573476		213023363_13:128	254417899_11:111
		288803447		110643296_0:79	148263489_83:181
		288870770		153820193_0:79	289806133_409:461
		288918361		332296004_550:815	345304408_19:77
		288921569		6900443_0:73	254383306_68:134
		288924292		327398935_596:738	222055424_85:173
		288924398		344225373_1:65
		288928794		213025178_0:59
		288928991		213023364_1:35
		288930866		110678517_17:149
		288941541		77919113_58:125
		288962799		196228226_17:131
		289675550		340028705_38:131
		289705428		159045373_44:155
		289748198		126734870_34:144
		289764519		258593747_55:147
		289805062		119386663_43:139
		289937658		254488051_38:153
		290463766		84686319_5:140
		290791092		255263503_22:148
		290981936		213586441_23:109
		290984440		39996919_56:132
		290988007		78222638_57:132
		290989178		254510379_21:181
		290999537		339505073_32:139
		291085903		322419213_49:126
		291288096		89053388_19:125
		291288116		126739156_15:126
		291288124		254465168_53:158
		291288553		83953368_45:151
		291294843		221638214_52:143
		291320637		84515914_34:144
		291456907		163744702_62:169
		291457788		289808435_1:78
		291458910		260574117_37:127
		291459715		56695312_11:118
		291514548		225154995_24:120
		291518075		126461232_65:143
		291518363		83952474_39:136
		291519723		294676023_39:135
		291525085		167948108_42:134
		291529673		189425747_22:129
		291541676		294055700_57:124
		291542398		95929135_53:114
		291542800		317051031_77:138
		291545080		315497085_50:146
		291545709		222055851_54:127
		291571555		319956324_52:113
		291571560		84499734_35:135
		291571570		302036716_6:108
		292492042		319950942_85:142
		292558206		223939705_53:118
		292653948		85375192_11:134
		292669273		148264430_49:127
		293453668		343463986_52:136
		294628705		114327079_8:186
		294668082		325109443_24:111
		294776863		83594868_6:132
		294781794		254474863_60:154
		294781854		209965870_87:152
		294781969		152992133_54:113
		294782551		182413822_50:130
		294783793		260425574_30:130
		294784422		118579771_55:131
		294787184		34556479_73:131
		294787398		148555677_36:133
		294788949		326386427_9:127
		294788957		317052028_25:138
		294792630		334142818_32:128
		294813381		320352506_44:93
		295087023		197122569_55:132
		295091378		329893768_32:117
		295099099		87198706_11:126
		295100516		117924711_94:158
		295105881		260752753_37:145
		295110206		284104807_37:119
		295110257		114321016_23:121
		295111906		268318115_17:75
		295136228
		295395047
		295696649
		295798223
		295798255
		295838342
		296106715
		296113342
		296119803
		296124158
		296128022
		296129878
		296130635
		296132207
		296137940
		296137966
		296137969
		296268205
		296328730
		296393543
		296448452
		297194698
		297204757
		297243078
		297531041
		297538975
		297564243
		297569374
		297571669
		297619162
		297625400
		297718582
		298249058
		298345189
		298373012
		298373667
		298386294
		298480303
		298487942
		298527864
		298736413
		299530869
		299531533
		300313384
		300508733
		300694007
		300710552
		300718750
		300718997
		300721417
		300728099
		300742522
		300781613
		300781614
		300812115
		300937346
		301060131
		301060243
		301060953
		301108866
		301165858
		301168124
		301300031
		301300520
		302023675
		302038260
		302336957
		302337278
		302341740
		302344016
		302418248
		302787621
		302801241
		302806944
		302807489
		302808612
		302842871
		302846847
		302878203
		302878217
		302891641
		302893464
		303228646
		303229074
		303230083
		303247552
		303257231
		303257895
		304309742
		304311550
		304384310
		304406233
		304406234
		304436884
		305681714
		307104060
		307132446
		307195901
		307244432
		307244729
		307287054
		307566040
		307704179
		307718298
		307720723
		307720948
		307721263
		307945534
		307947410
		308176464
		308179089
		308185144
		308189762
		308190219
		308270155
		308270338
		308272435
		308272913
		308378428
		308389871
		308451495
		309776124
		309789504
		309789513
		309789832
		309810482
		309810908
		309812867
		310288192
		310639341
		310658337
		310659786
		310659808
		310778812
		310779423
		310779436
		310791563
		310796286
		310817493
		310827492
		310827524
		311064779
		311065061
		311106267
		311277883
		311743912
		311744543
		311895260
		312114220
		312126872
		312128942
		312131083
		312183647
		312193387
		312194224
		312194329
		312194405
		312194484
		312199396
		312377254
		312864282
		312865972
		312869212
		312881124
		313113409
		313140700
		313142809
		313142810
		313142814
		313143226
		313219426
		313230803
		313472915
		313472916
		313497011
		313636933
		313665242
		313665645
		313669602
		313887679
		313895997
		313897095
		314927718
		314933594
		315038448
		315127744
		315223622
		315225525
		315227276
		315288382
		315304190
		315446752
		315497570
		315605003
		315636822
		315639433
		315918382
		315918386
		316933297
		316985803
		317011833
		317013406
		317052530
		317058388
		317059861
		317059862
		317064944
		317123677
		317124933
		317127451
		317152131
		317475963
		317475966
		317483387
		317487089
		317489098
		317493681
		317498200
		317499261
		318042920
		318607012
		319403547
		319403721
		319404061
		319404117
		319405565
		319405595
		319405976
		319406055
		319407466
		319744267
		319779082
		319795953
		319893693
		319898423
		319898438
		319898798
		319898800
		319898807
		319899190
		319901175
		319937959
		319941129
		319941412
		319942804
		319952391
		320095695
		320164682
		320166642
		320531762
		320531815
		320534263
		320537490
		320537491
		322369175
		322390847
		322421808
		322434054
		322434305
		322513491
		322689153
		322696412
		322704327
		322801832
		322830832
		322831013
		323142907
		323143055
		323143214
		323143847
		323143877
		323144644
		323155110
		323482872
		323482873
		323482888
		323484997
		323490337
		324327282
		324998425
		325002943
		325168534
		325188962
		325277259
		325279495
		325289019
		325289565
		325297502
		325336887
		325474650
		325475136
		325479154
		325663321
		325678916
		325923073
		325923074
		325959332
		325959339
		325970366
		325970625
		325970835
		325970917
		326328895
		326329163
		326333177
		326333670
		326334293
		326334841
		326335670
		326384564
		326431398
		326572090
		326772879
		326797742
		326802174
		327194450
		327309921
		327404439
		327405748
		327409418
		328464374
		328542025
		328554891
		328884057
		328947123
		328948816
		329118155
		329727312
		329851493
		329888247
		329901070
		329905064
		329905326
		329905346
		329906164
		329910086
		329917603
		329962197
		329964348
		330508470
		330795853
		330808536
		330830621
		330836161
		330836172
		330836285
		330836733
		330837181
		330837308
		330860971
		330860972
		330877607
		330938622
		330959825
		330984245
		330999517
		330999895
		331000852
		331001777
		331005589
		331006038
		331007519
		331085651
		331088363
		331694292
		332286176
		332288800
		332289650
		332290190
		332358770
		332638974
		332664947
		332670294
		332707073
		332877435
		332881643
		332881719
		333110319
		333378273
		333383368
		333894813
		333913370
		333913433
		333927232
		333965858
		333967687
		333980792
		333982497
		333984161
		333986438
		333995446
		333995765
		333998273
		333999713
		334129164
		334143635
		334307181
		334336408
		334341381
		334346358
		334563450
		335044584
		335045669
		335356733
		335427693
		335429074
		335429458
		335438237
		336054554
		336054850
		336055381
		336116693
		336119216
		336119217
		336120025
		336120620
		336176665
		336178609
		336178813
		336179982
		336244931
		336251607
		336288708
		336311447
		336315485
		336316367
		336319111
		336325156
		336372551
		336385357
		336411515
		336417989
		336418511
		336429989
		337265242
		337751233
		338175393
		338210029
		338215412
		338216306
		338216450
		338732137
		338733128
		338733189
		338733190
		338733246
		338733787
		338813900
		339025346
		339246615
		339323779
		339442668
		339444169
		339444839
		339445150
		339446218
		339494860
		339638952
		339889400
		340037889
		340350662
		340358482
		340620786
		340750942
		340756348
		340756458
		340757559
		340779583
		340781488
		340785210
		340786806
		340793089
		340794928
		340795879
		340931921
		341642265
		341822154
		341843669
		342164803
		342328350
		342835787
		342872130
		342877935
		342877942
		342879927
		343083313
		343794883
		343921038
		343921500
		343923937
		343969637
		344044248
		344048057
		344199681
		344199714
		344209725
		344327280
		344329552
		344330062
		344337411
		344337831
		344338974
		344340923
		344341216
		344341852
		344925289
		344925297
		344925379
		344925432
		344925542
		344941828
		345045322
		345048507
		345048746
